# Supplementary material for: CRISPR Reveals a Distal Super-Enhancer Required for Sox2 Expression in Mouse Embryonic Stem Cells
Source: PLoS One. 2014 Dec 8;9(12):e114485. doi: 10.1371/journal.pone.0114485 (PMC4259346; doi:10.1371/journal.pone.0114485)
Supplement: S1 Table — FPKM for all mouse RefSeq genes in 4 representative mESC clones from RNA-seq. (XLSX) [file pone.0114485.s003.xlsx]

## Sheet: FPKM_all_gene
Table S1. FPKM for all mouse RefSeq genes in 4 representative mESC clones from RNA-seq.
Gene Symbol	Chromosome	Strand	Wildtype clone	Bi-allelic clone	CAST-/129+ clone	CAST+/129- clone
Lactb2	chr1	-	52.9593	19.0683	16.4318	21.44
Dhx9	chr1	-	95.4858	63.791	63.9139	86.133
Kcnk2	chr1	-	0.0708	0.4262	0.1813	0.1396
Mettl13	chr1	-	3.4468	5.447	4.3352	4.7053
Mir5103	chr1	-	0.05	0.05	0.05	0.05
Rims1	chr1	-	0.4338	0.1314	0.1778	0.3466
Fcgr3	chr1	-	2.0744	0.6615	2.7394	2.9351
Fmo1	chr1	-	0.0618	0.05	0.1617	0.2331
Zfp451	chr1	-	15.9439	10.2048	8.7017	11.8142
1200016B10Rik	chr1	-	9.4664	6.8618	6.6752	7.3641
1700025G04Rik	chr1	-	1.7012	1.2714	1.2224	0.9013
Tram1	chr1	-	31.5565	24.8588	21.6939	21.1113
Kcnq5	chr1	-	0.1834	0.1922	0.2362	0.1924
Hmga2-ps1	chr1	-	0.3946	0.8171	0.5664	0.426
Cdk18	chr1	-	2.8915	3.9613	2.5672	2.0306
4930590L20Rik	chr1	-	2.1875	0.05	0.05	0.05
Gm4788	chr1	-	0.0785	0.05	0.05	0.05
Gpr52	chr1	-	0.4788	0.2024	0.1697	0.05
Rnf2	chr1	-	32.1441	19.1761	17.9894	19.9265
Jph1	chr1	-	3.3833	1.5646	2.2938	2.3681
Eya1	chr1	-	2.2248	1.1544	1.0071	0.491
4933439K11Rik	chr1	-	0.0791	0.2258	0.05	0.05
Zbtb37	chr1	-	2.4907	2.5216	2.0915	2.7735
Ikbke	chr1	-	0.4092	1.5482	0.2934	0.3602
Prrx1	chr1	-	0.1088	5.8485	0.7305	0.8123
Dusp27	chr1	-	2.2344	2.3522	2.7621	4.4583
Ino80d	chr1	-	9.4359	4.3185	3.8442	6.6915
Serpinb3a	chr1	-	0.05	0.1516	0.05	0.05
Arfgef1	chr1	-	10.2485	10.6003	8.1144	6.843
1700112H15Rik	chr1	-	0.05	0.2627	0.05	0.05
Olfr1416	chr1	-	0.05	0.05	0.05	0.05
Ngef	chr1	-	0.1633	0.1478	0.242	0.1549
Rnf152	chr1	-	0.5092	0.147	0.1567	0.1332
Fmo9	chr1	-	0.0679	0.05	0.05	0.0732
Elf3	chr1	-	10.9377	12.5429	10.5112	15.0256
Mir1981	chr1	-	14.0792	12.1574	11.1436	8.7054
Kdsr	chr1	-	5.5114	4.0815	3.4257	3.3431
Arl4c	chr1	-	0.7061	10.0632	4.4735	3.647
Tbc1d8	chr1	-	2.7779	1.8024	0.7528	1.0895
Mcm3	chr1	-	77.6466	47.5232	45.259	60.1051
Olfr419	chr1	-	0.05	0.05	0.1694	0.1152
Il17f	chr1	-	0.4463	0.05	0.2712	0.1708
Als2	chr1	-	13.3123	6.9288	5.0454	6.3956
Pfkfb2	chr1	-	1.6614	1.2883	1.2792	1.2008
Lhx9	chr1	-	0.0595	0.3379	0.05	0.1117
Dnpep	chr1	-	24.006	17.7362	17.6798	20.3283
Cacna1e	chr1	-	0.0845	0.1152	0.1421	0.0668
Steap3	chr1	-	1.9553	3.6437	3.5678	6.4169
Myeov2	chr1	-	19.3504	28.908	19.7897	27.9006
Nit1	chr1	-	12.1105	9.323	10.0755	9.3479
Mir3473c	chr1	-	0.05	0.05	0.05	0.05
Gpr37l1	chr1	-	0.208	0.1234	0.1077	0.05
Myo1b	chr1	-	15.9485	11.2103	10.9804	7.0052
Serpinb3b	chr1	-	0.05	0.05	0.05	0.05
Tsen15	chr1	-	7.4057	10.2821	10.6116	10.2071
Ephx1	chr1	-	2.4847	11.5781	2.1574	3.2044
Snrpe	chr1	-	160.885	135.922	175.434	201.288
Fzd5	chr1	-	25.8161	7.2776	9.2411	4.3614
Fam124b	chr1	-	0.1074	0.05	0.0954	0.0996
1700019D03Rik	chr1	-	8.4576	3.4229	2.8547	4.6455
Ppp1r42	chr1	-	0.0865	0.05	0.2233	0.0973
Vash2	chr1	-	0.6906	2.3405	1.9109	0.9647
Crygc	chr1	-	0.0948	0.05	0.05	0.2823
Nenf	chr1	-	8.084	13.1265	9.7274	11.5914
Ppil3	chr1	-	6.8556	7.5621	7.7037	7.6699
Vcpip1	chr1	-	6.3391	8.7807	6.1533	7.622
Sdhc	chr1	-	60.5922	36.9611	39.0691	41.2259
Rasal2	chr1	-	5.2712	2.3889	2.262	2.664
A630001G21Rik	chr1	-	0.3471	0.6483	0.05	0.16
Ppp1r12b	chr1	-	1.2147	1.0131	0.7644	0.7156
Vps4b	chr1	-	18.4414	15.9293	13.5537	17.1862
Hdlbp	chr1	-	63.9506	67.4257	55.6937	65.9042
Ihh	chr1	-	0.2517	0.1177	0.2627	0.1371
Tmcc2	chr1	-	1.5521	2.2336	1.0408	0.9242
Ahctf1	chr1	-	26.8418	24.0149	19.1214	26.3228
Tiprl	chr1	-	6.8057	5.9609	5.4019	5.686
Cxcr4	chr1	-	1.877	4.3372	5.0647	0.2848
Stau2	chr1	-	3.5946	2.8555	1.6688	1.941
Ica1l	chr1	-	0.2676	0.2767	0.1212	0.1083
Mfsd7b	chr1	-	1.7456	1.8314	1.4809	1.4914
4931428L18Rik	chr1	-	0.075	0.05	0.05	0.05
G0s2	chr1	-	4.7938	0.4426	0.5125	0.1342
Syt14	chr1	-	1.3475	1.2927	1.5515	1.6491
Rfx8	chr1	-	0.05	0.05	0.05	0.1565
Gm15386	chr1	-	0.05	0.05	0.05	0.05
4930568G15Rik	chr1	-	0.05	0.05	0.1802	0.05
Alppl2	chr1	-	0.1408	0.05	0.2346	0.6885
Inhbb	chr1	-	18.6729	6.8943	0.3249	0.9841
Mpzl1	chr1	-	25.2896	14.3072	14.7773	16.4078
Dyrk3	chr1	-	16.204	12.1886	12.9701	19.3692
Fam178b	chr1	-	9.9878	3.5322	2.8354	5.6925
Tmem183a	chr1	-	23.162	16.7587	16.248	19.0645
Tnn	chr1	-	0.0641	0.05	0.0724	0.0867
Cryga	chr1	-	0.5844	0.3191	0.05	0.3962
4921528O07Rik	chr1	-	0.05	0.05	0.094	0.05
Acadl	chr1	-	16.6261	13.1685	9.1852	8.4529
Boll	chr1	-	0.2677	0.4446	0.5665	0.8399
Rftn2	chr1	-	0.1916	1.4004	0.1914	0.1852
B230216N24Rik	chr1	-	0.143	0.05	0.05	0.1102
Fn1	chr1	-	200.914	122.837	43.8577	61.5462
Pdcd1	chr1	-	0.0642	0.1357	0.05	0.0868
Vangl2	chr1	-	6.4613	4.0037	3.2701	2.5938
Mrpl15	chr1	-	23.3608	16.2307	22.0645	30.8173
Cr2	chr1	-	0.1427	0.13	0.0919	0.1072
Gm2061	chr1	-	0.1095	0.05	0.05	0.05
7530420F21Rik	chr1	-	0.05	0.05	0.05	0.05
Atg9a	chr1	-	2.9972	4.2702	2.3977	2.803
Ccdc121	chr1	-	0.0801	0.141	0.05	0.128
Mir350	chr1	-	0.05	0.05	0.05	0.05
Gls	chr1	-	6.3205	7.1443	4.3719	4.9889
4930521E06Rik	chr1	-	0.05	0.05	0.05	0.05
4930562F07Rik	chr1	-	0.05	0.05	0.05	0.05
Thap4	chr1	-	15.5585	7.8638	9.3152	11.7476
Crisp4	chr1	-	0.05	0.05	0.05	0.05
Insig2	chr1	-	4.521	4.9013	3.1392	3.0026
Rpl7	chr1	-	603.049	418.858	475.618	640.794
Nvl	chr1	-	25.4622	20.0576	17.5895	26.6769
Gm20172	chr1	-	0.0677	0.05	0.1338	0.0958
Pydc4	chr1	-	0.05	0.05	0.0985	0.05
Pld5	chr1	-	0.05	0.05	0.0834	0.0682
Rcor3	chr1	-	3.9678	1.6071	1.436	1.3858
Degs1	chr1	-	27.4814	41.1489	31.3555	34.9884
Grem2	chr1	-	0.0866	2.6127	0.8481	1.2819
Rgs1	chr1	-	0.05	0.4232	0.05	0.05
Cenpf	chr1	-	21.3328	17.1443	16.9105	20.0302
Snhg6	chr1	-	38.4773	19.1581	24.3165	31.4391
Ppip5k2	chr1	-	13.0783	12.1219	11.5625	13.4541
4930598F16Rik	chr1	-	0.05	0.05	0.05	0.05
Nek7	chr1	-	6.6657	10.3242	5.3006	5.3636
Timm17a	chr1	-	53.636	60.3187	58.5786	66.3029
Dtl	chr1	-	21.7563	10.0128	8.1218	12.3126
Olfr1408	chr1	-	0.1087	0.05	0.05	0.05
Rassf5	chr1	-	0.2511	0.6331	0.3172	0.2376
Cep170	chr1	-	5.6822	7.8339	5.2819	5.3347
Rgs4	chr1	-	0.0593	0.5001	0.7128	0.1707
4930469G21Rik	chr1	-	0.05	0.2234	0.1862	0.05
Slc23a3	chr1	-	0.05	0.1304	0.1131	0.0845
Asnsd1	chr1	-	22.4888	14.9716	15.18	16.817
Ptpn4	chr1	-	4.6888	3.3551	2.6734	2.7798
Nab1	chr1	-	4.1144	3.042	3.0639	2.7283
Mnda	chr1	-	0.05	0.3507	0.05	0.179
Rps6kc1	chr1	-	4.5271	4.4818	2.4246	3.2656
4930558K02Rik	chr1	-	0.0971	0.1922	0.05	0.05
Gm7694	chr1	-	0.2644	0.2227	0.389	0.3277
Mark1	chr1	-	2.756	2.0798	0.8471	0.6874
BC003331	chr1	-	5.4402	5.0518	4.2589	3.706
Sf3b1	chr1	-	54.5255	39.306	34.3013	45.0852
Gm101	chr1	-	0.0718	0.1818	0.05	0.05
Ppp2r5a	chr1	-	47.1877	9.7139	10.6335	12.9691
Tor3a	chr1	-	4.1066	6.7842	4.7026	3.9375
Fcgr2b	chr1	-	5.3262	0.9057	0.806	0.6464
Obsl1	chr1	-	2.3998	4.0362	3.0229	1.8336
Neurl3	chr1	-	0.1136	0.1781	0.1506	0.1324
Kctd18	chr1	-	3.9586	1.9269	1.2863	2.1275
Qsox1	chr1	-	3.1224	8.4686	2.4859	1.9505
Rnpep	chr1	-	7.0256	13.9289	10.4982	9.2418
Defb44-ps	chr1	-	0.05	0.05	0.05	0.05
Prkag3	chr1	-	0.1564	0.2253	0.1418	0.1753
Slc19a3	chr1	-	0.2895	0.4951	0.6181	0.2886
D1Ertd622e	chr1	-	2.3509	1.1982	1.1891	2.1497
Mir205	chr1	-	0.05	0.05	0.05	0.05
Lgr6	chr1	-	0.1332	0.1413	0.1576	0.2263
Usp40	chr1	-	3.2497	2.758	2.3234	2.9872
Ilkap	chr1	-	15.7674	18.9192	19.524	23.5524
Btg2	chr1	-	6.3134	16.3124	8.396	7.67
Dnajb3	chr1	-	0.4809	1.0262	0.6889	0.3292
Tram2	chr1	-	3.7435	3.6905	2.448	2.4679
Ankmy1	chr1	-	0.0584	0.152	0.05	0.0719
Rnf25	chr1	-	8.4064	8.0149	6.834	9.9623
C230024C17	chr1	-	0.05	0.05	0.05	0.05
Ikzf2	chr1	-	0.3146	0.4891	0.4086	0.2383
9330162B11Rik	chr1	-	0.05	0.1248	0.05	0.05
Wdfy1	chr1	-	18.9107	8.8605	7.7689	9.3848
Fasl	chr1	-	0.1067	0.3922	0.2516	0.1601
Smyd2	chr1	-	20.0851	20.8753	21.4255	31.9773
Tor1aip1	chr1	-	4.1348	4.6722	3.7387	4.2231
Tgfb2	chr1	-	0.2297	3.3769	2.2503	1.477
BC094916	chr1	-	0.05	0.05	0.05	0.1597
Igfn1	chr1	-	0.0591	0.1236	0.0933	0.0737
Il20	chr1	-	0.05	0.05	0.05	0.05
LOC626049	chr1	-	0.05	0.05	0.2884	0.05
Zfp142	chr1	-	3.9943	4.5676	2.6066	3.2036
Uck2	chr1	-	80.3746	48.0172	43.2704	46.5687
Xcl1	chr1	-	0.05	0.05	0.05	0.05
Epb4.1l5	chr1	-	4.41	3.5533	2.8853	2.7805
Tsga10	chr1	-	0.63	0.4393	0.2029	0.2587
Optc	chr1	-	0.0897	0.2098	0.1755	0.1871
Pms1	chr1	-	7.8216	4.2536	4.2946	5.6464
Mndal	chr1	-	0.05	0.1367	0.05	0.05
Gm4956	chr1	-	0.0739	0.05	0.1632	0.1118
Rgl1	chr1	-	1.0013	2.0082	1.0864	0.5613
Pou2f1	chr1	-	8.643	4.8919	4.1695	4.8851
Col5a2	chr1	-	0.4309	19.2358	4.7256	4.8567
Npbwr1	chr1	-	0.05	0.1396	0.0852	0.0884
Hhat	chr1	-	0.3012	0.3418	0.325	0.2252
Olfr1406	chr1	-	0.1015	0.05	0.05	0.05
2900060B14Rik	chr1	-	0.9217	2.8217	5.2743	1.4766
Bag2	chr1	-	2.9626	7.2522	5.1336	4.3124
Mettl21a	chr1	-	2.1664	2.6568	1.6586	1.4077
Atp1a4	chr1	-	1.4018	0.2399	0.6093	0.7221
Ptp4a1	chr1	-	24.495	17.6428	14.0242	18.4424
Bcl2	chr1	-	0.0996	0.3494	0.1172	0.0683
Ralb	chr1	-	17.1675	14.5112	13.1766	10.9283
5830403L16Rik	chr1	-	0.1162	0.05	0.1286	0.05
6330403A02Rik	chr1	-	0.3884	0.0752	0.0698	0.0608
Fh1	chr1	-	34.5733	27.7294	27.681	32.7538
4930444P10Rik	chr1	-	0.2028	0.05	0.05	0.05
Lamc2	chr1	-	3.6992	3.6067	2.2142	2.1528
Fmo6	chr1	-	0.05	0.05	0.189	0.05
Tceb1	chr1	-	45.3086	43.7128	46.9965	51.4041
Akt3	chr1	-	3.6654	3.6494	2.7945	3.5125
Ube2w	chr1	-	7.6016	5.5328	4.1352	5.0851
Mdm4	chr1	-	32.9106	16.5968	15.4284	25.0028
Blzf1	chr1	-	4.7339	4.7659	4.3979	5.9425
Gbx2	chr1	-	13.3071	4.7977	2.495	5.358
5730559C18Rik	chr1	-	0.9136	3.0156	1.7321	0.7331
Snora75	chr1	-	15.3981	4.3294	6.7717	6.1685
Sft2d2	chr1	-	2.8654	2.4754	2.0724	1.7967
1700034H15Rik	chr1	-	0.2572	0.1638	0.1096	0.1964
Fam71a	chr1	-	0.05	0.05	0.05	0.05
Pkp1	chr1	-	0.05	0.05	0.1079	0.0975
Nmur1	chr1	-	0.05	0.05	0.05	0.05
Mybl1	chr1	-	4.3124	3.3036	2.4958	3.0206
Phf3	chr1	-	25.7921	20.0086	20.0904	32.8572
Klhl20	chr1	-	5.8307	3.6569	3.1725	3.5134
Prdm14	chr1	-	6.4513	0.5605	1.6036	1.6649
Tmem177	chr1	-	2.2562	1.6091	1.1165	1.6464
Tmbim1	chr1	-	7.4522	11.3726	6.4661	8.6874
Lct	chr1	-	0.1966	0.1573	0.0711	0.1766
Tnp1	chr1	-	0.05	0.05	0.05	0.05
Srgap2	chr1	-	10.8358	5.7303	5.3839	4.967
6030407O03Rik	chr1	-	0.05	0.1419	0.1222	0.05
Rgs2	chr1	-	0.0955	0.7649	0.5251	0.2151
4930558J18Rik	chr1	-	1.7185	0.8564	0.3667	0.4305
Wdr26	chr1	-	26.0178	19.2102	16.6653	14.825
Gm5069	chr1	-	0.8149	0.5583	0.3403	0.605
Tuba4a	chr1	-	38.9675	22.5369	26.5091	19.8246
Pecr	chr1	-	5.8748	3.4013	4.5463	5.0811
9430060I03Rik	chr1	-	0.0828	0.2479	0.05	0.0924
Uhmk1	chr1	-	5.9097	5.4457	3.8382	4.819
Dnahc7a	chr1	-	0.1973	0.3332	0.6006	0.4953
Igfbp5	chr1	-	0.0734	1.5198	1.049	0.2197
Hecw2	chr1	-	0.5382	0.488	0.6233	0.9267
2310009B15Rik	chr1	-	1.8728	4.107	1.4155	1.4173
Gpr25	chr1	-	0.1478	0.05	0.05	0.05
Dars	chr1	-	56.8613	37.7074	38.8444	53.8818
Gm15179	chr1	-	0.05	0.05	0.05	0.05
Ppox	chr1	-	4.1112	3.0486	3.6182	3.5578
Lyg2	chr1	-	0.05	0.05	0.05	0.2438
Obfc2a	chr1	-	6.6708	10.4282	9.8949	10.2285
Gm5415	chr1	-	0.0573	0.05	0.05	0.05
Fam135a	chr1	-	5.4925	4.323	4.3101	3.518
Fcrl6	chr1	-	0.05	0.05	0.05	0.05
Gorab	chr1	-	3.6635	3.2815	2.4326	3.4163
Abca12	chr1	-	0.0533	0.05	0.0812	0.0671
Klf7	chr1	-	1.6926	4.6395	3.3622	4.5191
Xpr1	chr1	-	5.0584	3.2292	2.7506	2.4248
9230116N13Rik	chr1	-	0.1284	0.2078	0.112	0.1177
Olfr231	chr1	-	0.05	0.05	0.05	0.05
Dsel	chr1	-	1.0814	1.342	0.6363	0.7643
Ankar	chr1	-	0.056	0.05	0.0784	0.081
Hes6	chr1	-	2.9224	11.3291	8.2268	4.1968
Gli2	chr1	-	9.323	4.3421	2.0454	1.5313
Als2cr4	chr1	-	6.8143	5.1684	5.9809	4.5849
Lancl1	chr1	-	5.8216	4.2414	2.3222	4.3616
Fam126b	chr1	-	2.2645	1.6105	1.2457	1.8295
Msc	chr1	-	2.0624	0.6289	0.9593	1.6226
Nos1ap	chr1	-	0.0946	0.5441	0.1558	0.2234
Col4a4	chr1	-	0.05	0.05	0.1166	0.0591
Mpp4	chr1	-	2.8094	1.4972	1.3971	1.0616
Slco5a1	chr1	-	0.2753	0.3416	0.4775	0.3419
Atf3	chr1	-	2.0599	1.3061	0.905	1.1275
Gm11062	chr1	-	0.05	0.05	0.05	0.05
Mfsd6	chr1	-	0.3292	0.5531	0.2127	0.215
Snord87	chr1	-	20.4077	11.2303	31.6603	8.682
Atp1b1	chr1	-	73.8072	14.2603	15.1272	15.4053
Darc	chr1	-	0.05	0.05	0.05	0.05
Xkr4	chr1	-	0.0801	0.3687	0.0858	0.1086
Pkhd1	chr1	-	0.8424	0.2676	0.2611	0.2312
Pappa2	chr1	-	0.0532	0.1271	0.0803	0.0583
Tatdn3	chr1	-	2.7803	1.3695	1.2936	1.6913
Tfb2m	chr1	-	3.4962	2.8889	4.0845	6.3124
Prss40	chr1	-	0.05	0.05	0.05	0.05
Rab17	chr1	-	0.2045	0.05	0.2499	0.1592
4933417E11Rik	chr1	-	0.05	0.05	0.05	0.05
Ptprv	chr1	-	0.7303	2.7715	0.4347	0.4702
Mir375	chr1	-	0.05	0.05	0.05	0.05
AA619741	chr1	-	0.05	0.05	0.05	0.0765
C130026I21Rik	chr1	-	0.1195	0.4698	0.3137	0.5901
Gm19461	chr1	-	0.05	0.05	0.05	0.05
Trip12	chr1	-	95.157	51.7932	55.6363	79.2328
Gm16548	chr1	-	0.05	0.05	0.05	0.05
Pinc	chr1	-	0.05	0.05	0.05	0.05
Lbr	chr1	-	47.3046	31.8672	32.9774	43.7695
Cxcr1	chr1	-	0.05	0.05	0.05	0.05
Tomm40l	chr1	-	3.2487	3.5067	3.2543	3.9876
Gm4846	chr1	-	0.05	0.05	0.1245	0.05
Chst10	chr1	-	0.6911	0.2622	0.3833	0.1183
Pam	chr1	-	5.3906	8.3174	3.534	3.008
Pax3	chr1	-	0.05	0.2639	0.1508	0.0867
Tmem37	chr1	-	4.3861	8.9986	7.078	5.8424
Gm106	chr1	-	0.05	0.05	0.0973	0.0758
1700066B17Rik	chr1	-	0.1016	0.05	0.05	0.05
A730008H23Rik	chr1	-	45.713	28.7849	21.0934	35.6812
6530439I21	chr1	-	0.05	0.05	0.05	0.05
1700020N18Rik	chr1	-	0.05	0.05	0.05	0.05
1700056E22Rik	chr1	-	0.1067	0.5633	0.05	0.2702
Stk17b	chr1	-	6.484	6.1074	4.9262	7.8663
Cryge	chr1	-	0.3913	0.05	0.2524	0.3817
Stk25	chr1	-	12.4321	10.0167	6.3999	11.0647
Dnm3	chr1	-	0.0828	0.182	0.05	0.0689
Klhdc9	chr1	-	0.4551	0.3692	0.3007	0.5977
Gm3646	chr1	-	0.05	0.05	0.05	0.05
Lyplal1	chr1	-	5.0695	3.6175	3.5934	2.4353
Crygd	chr1	-	0.2225	0.05	0.05	0.1618
Dner	chr1	-	0.0877	0.1867	0.2289	0.0891
Dpp10	chr1	-	0.05	0.05	0.05	0.05
Gm13363	chr1	-	34.9275	25.1912	19.8884	26.9458
Cpa6	chr1	-	0.0784	0.3072	0.05	0.2339
Dusp23	chr1	-	0.1466	0.2835	0.2334	0.1502
4930594C11Rik	chr1	-	0.4079	0.5305	0.0972	0.3076
Cd46	chr1	-	0.1629	0.3228	0.1571	0.05
Usp37	chr1	-	20.1512	9.0178	8.592	11.6489
Tsn	chr1	-	28.0442	22.7005	21.5592	25.5297
Ufc1	chr1	-	27.3267	25.6255	28.4941	25.9659
Gm16701	chr1	-	0.05	0.05	0.05	0.2017
Fev	chr1	-	0.0685	0.05	0.05	0.05
Adora1	chr1	-	0.2346	0.3074	0.5217	0.3076
Defb18	chr1	-	0.05	0.05	0.05	0.05
Npl	chr1	-	38.2755	0.6397	5.5149	9.5604
Lax1	chr1	-	0.1309	0.1198	0.05	0.1697
Mreg	chr1	-	71.1133	16.9088	23.6115	46.996
1110058L19Rik	chr1	-	10.4395	6.9962	9.402	8.9883
Zp3r	chr1	-	0.1847	0.05	0.1778	0.05
Adck3	chr1	-	0.5137	0.5777	0.6558	0.8684
Slco6c1	chr1	-	0.05	0.05	0.1034	0.05
Hdac4	chr1	-	4.5003	3.8727	1.6666	2.5906
Snord89	chr1	-	2.6725	1.8103	4.1974	0.805
Traf5	chr1	-	0.2352	0.6892	0.1755	0.4612
Opn3	chr1	-	0.687	0.9158	1.1078	0.6277
Mr1	chr1	-	0.05	0.3138	0.2054	0.0783
Camk1g	chr1	-	0.05	0.792	0.103	0.05
Mosc2	chr1	-	8.2395	7.6951	6.1922	6.2315
Slco6b1	chr1	-	0.05	0.05	0.05	0.1074
C030007H22Rik	chr1	-	0.05	0.05	0.05	0.1701
Gtf3c3	chr1	-	13.2302	9.6312	7.6612	9.899
Prim2	chr1	-	14.8835	12.6075	9.6439	11.7752
Mgst3	chr1	-	22.0054	16.7271	8.85	14.0213
BC055324	chr1	-	14.5641	9.4322	10.0533	16.196
Glb1l	chr1	-	1.3517	1.5364	0.6902	0.6053
Pla2g4a	chr1	-	0.7526	4.4687	1.5568	1.2221
Ppfia4	chr1	-	3.2464	2.0682	1.8064	1.4421
Als2cr12	chr1	-	0.05	0.26	0.05	0.1401
Pea15a	chr1	-	6.7732	28.374	18.255	13.8036
Nhej1	chr1	-	1.9481	3.4017	3.6521	4.4386
Chpf	chr1	-	3.8347	10.6891	3.5851	4.4379
Rgs20	chr1	-	5.8679	0.2715	0.3979	0.3667
Ndufa10	chr1	-	51.8402	34.9503	34.0163	43.0807
Rabgap1l	chr1	-	2.1283	1.5322	1.5702	0.7232
Gm5833	chr1	-	0.05	0.05	0.05	0.0868
Dcaf6	chr1	-	7.053	3.9051	3.0777	3.7222
Spata17	chr1	-	0.1499	0.1506	0.129	0.1363
Hsd11b1	chr1	-	0.1637	0.05	0.1399	0.0991
Marco	chr1	-	0.05	2.3841	0.3119	0.05
Diexf	chr1	-	4.5821	4.5237	3.9851	5.0648
Cd55	chr1	-	3.7476	4.5699	5.9149	2.3259
A530032D15Rik	chr1	-	0.0656	0.144	0.7884	0.2113
Defb41	chr1	-	0.05	0.05	0.05	0.2013
Gm16894	chr1	-	0.05	0.05	0.05	0.05
Col6a3	chr1	-	0.823	8.5958	1.0208	1.4704
Pask	chr1	-	6.7973	3.6703	3.1218	5.5821
Rp1	chr1	-	0.05	0.05	0.0633	0.0573
Gm15455	chr1	-	1.3668	0.9278	0.7825	0.8736
Lonrf2	chr1	-	0.077	0.1804	0.0756	0.064
Fcrlb	chr1	-	0.2207	0.05	0.1512	0.05
Kdelc1	chr1	-	12.6727	8.8788	6.872	6.4633
Bai3	chr1	-	0.0946	0.2298	0.0971	0.0886
C4bp	chr1	-	0.05	0.05	0.05	0.05
Adss	chr1	-	47.4709	46.5211	46.5237	58.7365
Idh1	chr1	-	39.1245	23.2617	23.5567	27.8807
Tm4sf20	chr1	-	0.0864	0.05	0.05	0.05
Tns1	chr1	-	7.3882	3.1382	1.0541	2.336
Col19a1	chr1	-	0.05	0.0814	0.0747	0.05
Olfr230-ps1	chr1	-	0.05	0.05	0.05	0.05
Bend6	chr1	-	2.1413	1.6383	0.9005	0.8861
Gm4847	chr1	-	0.0591	0.05	0.05	0.05
4930452N14Rik	chr1	-	0.05	0.05	0.05	0.05
Hsd17b7	chr1	-	5.14	6.0914	4.539	4.5964
Hmcn1	chr1	-	0.1547	0.3662	0.3125	0.1198
C130074G19Rik	chr1	-	1.9317	0.978	0.2777	0.3236
St8sia4	chr1	-	0.0596	0.1666	0.2102	0.125
C4bp-ps1	chr1	-	0.6312	0.05	0.05	0.05
Daf2	chr1	-	0.3603	0.05	0.1482	0.1036
Erbb4	chr1	-	0.0564	0.05	0.0805	0.05
Alpi	chr1	-	0.05	0.05	0.05	0.05
Gm9839	chr1	-	0.0691	0.05	0.05	0.05
4832428D23Rik	chr1	-	0.05	0.102	0.05	0.05
Sphkap	chr1	-	0.0542	0.1516	0.2296	0.1045
Nckap5	chr1	-	0.2845	0.3551	0.204	0.2089
1110034B05Rik	chr1	-	6.7361	3.9515	5.4572	5.9071
D630023F18Rik	chr1	-	0.7536	0.9608	1.6595	2.0685
Ptprn	chr1	-	0.6156	3.5138	1.2264	1.2747
Prox1	chr1	-	0.156	0.5702	0.1443	0.1015
Tdrd5	chr1	-	0.5908	1.3472	1.5593	0.8331
Myl1	chr1	-	0.05	0.1991	0.05	0.05
2310030A07Rik	chr1	-	0.499	0.05	0.05	0.1664
Ankrd23	chr1	-	0.5687	0.8968	0.316	0.3769
Ddr2	chr1	-	1.3121	4.6208	0.5987	1.026
2900009J06Rik	chr1	-	0.3452	0.4066	0.3301	0.6618
Ncl	chr1	-	202.315	156.16	183.53	235.665
Uxs1	chr1	-	8.291	7.1247	5.0917	6.0067
Cdh19	chr1	-	0.05	0.05	0.05	0.0732
Sntg1	chr1	-	0.0696	0.05	0.05	0.05
Abcb6	chr1	-	5.0088	2.8144	3.9047	2.8812
Per2	chr1	-	0.172	0.5886	0.8515	0.3297
2014-03-04	chr1	-	0.05	0.05	0.05	0.0839
Atp1a2	chr1	-	1.8139	3.7968	2.0743	2.3752
Chml	chr1	-	2.6475	2.1062	1.8773	1.7791
Prelp	chr1	-	0.088	0.7393	0.1222	0.1485
Tbx19	chr1	-	0.05	0.05	0.05	0.05
Ndufs2	chr1	-	60.9876	48.5777	44.3118	60.9482
Ly9	chr1	-	0.05	0.3878	0.1031	0.079
4933400F21Rik	chr1	-	0.05	0.0958	0.05	0.0697
Mfsd4	chr1	-	0.1855	0.1182	0.1036	0.1816
Gm4776	chr1	-	0.05	0.05	0.05	0.05
Zbed6	chr1	-	18.5236	16.4415	11.989	13.743
Zranb3	chr1	-	7.8965	5.308	4.5236	4.8853
Serpine2	chr1	-	11.7392	41.4372	12.3813	11.8963
Fmo4	chr1	-	0.2339	0.05	0.1227	0.05
Hspd1	chr1	-	298.008	248.962	280.408	332.399
Serpinb3c	chr1	-	0.05	0.05	0.05	0.05
Slamf7	chr1	-	0.05	0.05	0.0827	0.0857
Sp110	chr1	-	0.6201	2.3178	1.0395	1.0227
Cacybp	chr1	-	100.442	70.1491	93.1986	106.327
4930487H11Rik	chr1	-	0.05	0.05	0.05	0.05
Smyd3	chr1	-	4.8129	1.8098	2.0541	2.5599
Fam5b	chr1	-	0.1034	0.1307	0.1134	0.0846
Lhx4	chr1	-	0.05	0.05	0.05	0.0883
Mixl1	chr1	-	0.1697	6.9174	3.5699	0.143
Atp2b4	chr1	-	2.1872	1.0078	0.9433	1.0942
Cul3	chr1	-	40.5707	31.1801	28.3069	28.6297
Uggt1	chr1	-	15.1482	10.1111	7.1169	7.7535
6720483E21Rik	chr1	-	0.1234	0.05	0.05	0.1134
Htr2b	chr1	-	0.0897	0.05	0.05	0.05
2310043L19Rik	chr1	-	0.05	0.05	0.05	0.05
Kcnj13	chr1	-	0.05	0.05	0.05	0.05
Sox17	chr1	-	2.404	2.5347	2.9148	0.8663
Slc40a1	chr1	-	0.5362	2.9873	3.3565	3.2207
Lrrc52	chr1	-	0.05	0.1955	0.2786	0.2373
Hsfy2	chr1	-	0.4014	0.05	0.05	0.1006
Rgs18	chr1	-	0.05	0.139	0.05	0.05
Rnf149	chr1	-	12.1396	15.501	15.2317	14.5893
Trak2	chr1	-	7.8326	6.3611	5.3814	7.0109
Pcp4l1	chr1	-	0.1543	0.5753	1.2051	0.3204
Ap1s3	chr1	-	1.1357	3.387	4.3426	3.1348
Mgat4a	chr1	-	1.5644	1.4574	0.9527	0.865
Glrp1	chr1	-	0.05	0.1346	0.05	0.0863
Gm5523	chr1	-	2.316	2.1765	0.9894	2.4443
Ankrd44	chr1	-	3.1058	0.9124	0.1982	0.443
Dytn	chr1	-	0.05	0.05	0.05	0.05
Mterfd2	chr1	-	3.2063	3.3444	3.8526	3.7968
Cr1l	chr1	-	8.3396	8.7117	7.009	6.541
Dusp12	chr1	-	14.5625	7.3961	9.1297	13.2737
2310007B03Rik	chr1	-	0.0732	0.1901	0.105	0.05
Cryba2	chr1	-	0.05	0.2857	0.05	0.05
Ifi203	chr1	-	0.05	0.4429	0.0843	0.1062
Sema4c	chr1	-	1.2018	3.7029	2.6115	1.7847
Smap1	chr1	-	25.7792	15.6519	12.821	13.8427
2610203C22Rik	chr1	-	0.05	0.05	0.2588	0.05
AI848100	chr1	-	7.6792	7.3424	6.6012	7.6335
Tmem131	chr1	-	39.7217	19.2047	14.0416	16.2869
Hlx	chr1	-	0.101	0.4353	0.05	0.3475
Lman2l	chr1	-	4.334	4.5864	3.788	3.7821
4922505E12Rik	chr1	-	0.05	0.1305	0.1765	0.05
Tmem163	chr1	-	0.1371	0.2472	0.4114	0.1064
Zc3h11a	chr1	-	34.1213	30.32	27.7556	29.8608
Inpp1	chr1	-	0.8374	1.1693	1.0023	0.8502
Sertad4	chr1	-	0.3158	2.9205	1.3109	1.7404
2810408I11Rik	chr1	-	4.5062	2.6028	3.513	3.2354
1110028C15Rik	chr1	-	0.729	1.0233	0.7052	0.6613
Satb2	chr1	-	2.9103	0.6761	1.8938	3.6618
Cadm3	chr1	-	0.0632	0.2091	0.175	0.0841
6330578E17Rik	chr1	-	20.1495	14.1889	11.1206	13.1348
Pign	chr1	-	3.5865	3.102	2.2935	1.8094
Ralgps2	chr1	-	4.4275	2.5089	2.7099	1.8211
Ccdc108	chr1	-	0.05	0.0789	0.0727	0.0748
Lamc1	chr1	-	76.2054	36.196	31.3704	30.7229
Prdx6	chr1	-	41.8749	46.2025	62.9109	54.2689
Akr1cl	chr1	-	0.0905	0.05	0.4342	0.4172
Otos	chr1	-	0.0889	0.05	0.05	0.05
Rgsl1	chr1	-	0.05	0.05	0.0857	0.0695
Vmn1r1	chr1	-	0.05	0.05	0.05	0.05
Ifi202b	chr1	-	0.05	2.9982	0.6289	0.8404
AI607873	chr1	-	0.05	1.6177	0.0873	0.1111
Cfh	chr1	-	0.1504	0.5049	0.1095	0.1313
Fmo3	chr1	-	0.05	0.05	0.1147	0.05
Prrc2c	chr1	-	61.0568	54.0918	41.7709	49.8284
Fcrla	chr1	-	0.1134	0.05	0.05	0.05
Orc2	chr1	-	29.3742	19.2426	18.3614	23.0203
Kcnj9	chr1	-	0.0835	0.05	0.1295	0.0934
Olfr1414	chr1	-	0.05	0.05	0.1593	0.05
Txndc9	chr1	-	7.9405	8.7986	8.3629	5.5321
Trpa1	chr1	-	0.1914	0.2053	0.1719	0.1998
Ndufs1	chr1	-	44.9957	24.8109	23.0038	33.8761
Mitd1	chr1	-	8.675	9.3399	9.9895	9.6942
Ccdc115	chr1	-	9.0623	6.6493	5.0042	8.0424
Ipo9	chr1	-	22.521	17.3769	12.4077	17.3838
Clk1	chr1	-	11.9091	19.0724	18.9033	23.8153
Iars2	chr1	-	16.9407	11.5019	12.0542	16.1495
Mettl11b	chr1	-	0.05	0.05	0.05	0.05
Raph1	chr1	-	4.6827	7.0557	4.8963	5.406
Pogk	chr1	-	0.4736	0.7459	0.4908	0.3966
Serpinb3d	chr1	-	0.05	0.05	0.05	0.05
Farsb	chr1	-	64.402	39.9424	42.4738	51.7493
Pbx1	chr1	-	0.5476	3.5328	1.8063	1.0328
Irs1	chr1	-	0.2891	2.7768	1.2839	0.3366
Cntn2	chr1	-	0.9032	2.011	0.3226	0.4147
Mapkapk2	chr1	-	11.4351	14.2956	10.9849	10.2524
Resp18	chr1	-	0.05	0.2831	0.05	0.05
Epha4	chr1	-	21.3503	4.9398	6.1287	3.9195
Shisa4	chr1	-	2.3517	4.0824	1.6881	1.6007
4930448I06Rik	chr1	-	0.05	0.05	0.05	0.05
Gm16897	chr1	-	0.083	0.1164	0.2065	0.0785
4632411B12Rik	chr1	-	9.8654	5.4438	4.7041	6.2448
Hnrnpu	chr1	-	229.883	196.042	187.119	256.601
Snord82	chr1	-	197.019	141.185	99.4261	196.273
Gpr1	chr1	-	0.0842	0.2564	0.3743	0.4042
9330175M20Rik	chr1	-	0.05	0.05	0.1009	0.05
Fhl2	chr1	-	0.7334	8.5193	5.9532	6.6343
Fcer1g	chr1	-	0.3414	4.828	0.2475	0.9129
Gpr55	chr1	-	0.1467	0.05	0.05	0.05
Uap1	chr1	-	16.3906	11.5016	8.8729	12.2676
A630095N17Rik	chr1	-	0.0857	0.05	0.05	0.05
Scg2	chr1	-	0.05	0.1166	0.1023	0.0786
Bard1	chr1	-	13.9664	5.274	4.439	7.2412
Atf6	chr1	-	7.3389	3.0432	3.254	3.9872
Cfhr2	chr1	-	0.05	0.1533	0.05	0.05
Wdr12	chr1	-	16.0899	14.5089	14.8314	17.9407
Kctd3	chr1	-	16.4635	12.9639	10.7888	12.7767
1700019A02Rik	chr1	-	5.8164	2.1612	1.5008	1.182
1700029F09Rik	chr1	-	13.2147	10.122	10.1175	12.6739
Nfasc	chr1	-	0.5092	1.3095	0.3255	0.3714
Fam163a	chr1	-	0.0571	0.2631	0.2843	0.1597
Tgfbrap1	chr1	-	1.9838	2.0519	1.5283	1.2547
Plekhm3	chr1	-	1.8575	1.5381	1.158	1.0779
Sumo1	chr1	-	65.5164	55.7508	65.9358	72.4262
Fbxo28	chr1	-	6.2272	6.0787	4.0441	5.4384
Kif1a	chr1	-	0.3087	4.5589	1.5766	0.7291
Ncoa2	chr1	-	7.8539	4.2406	4.5912	4.0943
Cops5	chr1	-	38.5601	40.9163	41.1652	48.5691
7420461P10Rik	chr1	-	0.087	0.05	0.05	0.05
Ifi204	chr1	-	0.05	1.4199	0.1632	0.4211
Rcsd1	chr1	-	2.3684	1.6613	3.019	1.9905
Il19	chr1	-	0.0768	0.05	0.05	0.05
Sox13	chr1	-	5.1076	3.096	3.7672	4.251
2610017I09Rik	chr1	-	0.05	0.05	0.05	0.05
Casq1	chr1	-	1.0439	0.2266	0.6048	0.6938
Apcs	chr1	-	0.05	0.05	0.05	0.05
4931408C20Rik	chr1	-	0.1259	0.05	0.05	0.0828
A530098C11Rik	chr1	-	0.1257	0.05	0.1697	0.05
Ier5	chr1	-	0.9044	3.4909	1.8383	1.6344
Hjurp	chr1	-	21.887	14.2655	10.0286	17.0892
Fam168b	chr1	-	14.6672	11.6784	7.9291	8.9497
BC055402	chr1	-	0.05	0.1001	0.0893	0.0715
Pid1	chr1	-	1.5802	4.2069	1.8529	1.1677
Ncstn	chr1	-	12.3013	12.1051	8.6529	11.2368
Dtymk	chr1	-	53.8062	42.2381	48.9561	61.3804
Dbi	chr1	-	93.067	75.3436	69.6492	74.0728
Creg2	chr1	-	0.0736	0.05	0.05	0.099
2010300C02Rik	chr1	-	0.6655	0.2397	0.2288	0.1151
4930533P14Rik	chr1	-	0.05	0.05	0.05	0.05
Usp21	chr1	-	10.5616	6.2712	5.1742	7.2743
Als2cr11	chr1	-	1.0011	0.1276	0.3549	0.1499
E330020D12Rik	chr1	-	0.7573	0.05	0.1419	0.5019
Aff3	chr1	-	0.9524	4.1798	1.6285	0.8058
Fcer1a	chr1	-	0.05	0.05	0.05	0.05
Olfr1415	chr1	-	0.05	0.05	0.05	0.05
Nppc	chr1	-	0.3129	0.05	0.05	0.05
4933415F23Rik	chr1	-	0.0654	0.05	0.05	0.05
Actr3	chr1	-	55.8581	47.714	43.6833	41.9987
Camsap2	chr1	-	7.2696	7.4742	5.8641	6.0288
4930503O07Rik	chr1	-	0.05	0.05	0.05	0.05
Fam20b	chr1	-	8.5877	6.6094	5.5082	5.4091
Prg4	chr1	-	0.1396	1.3651	0.1411	0.4814
Enah	chr1	-	41.5316	20.9651	23.6283	24.1826
Ddx18	chr1	-	33.4689	30.1418	32.755	37.9829
Smg7	chr1	-	30.6041	15.1545	13.5828	26.0002
Gm597	chr1	-	0.05	0.05	0.05	0.05
Slc16a14	chr1	-	1.0645	0.05	0.3819	0.2011
Itln1	chr1	-	0.05	0.05	0.1641	0.05
Nuf2	chr1	-	15.4251	11.8839	8.1552	12.7693
Psen2	chr1	-	3.2044	3.3848	2.2949	1.9231
Dock10	chr1	-	1.6065	0.2313	0.0856	0.0597
Nr5a2	chr1	-	9.9637	0.8651	2.8802	4.6872
Crb1	chr1	-	0.0675	0.05	0.1606	0.05
Il24	chr1	-	0.05	0.05	0.05	0.1772
4931440L10Rik	chr1	-	0.0688	0.1636	0.1392	0.05
Mfsd9	chr1	-	0.5801	0.365	0.3386	0.4328
Mosc1	chr1	-	0.088	0.05	0.1703	0.1157
Mdh1b	chr1	-	0.098	0.1467	0.05	0.133
Soat1	chr1	-	7.0736	14.2281	9.7999	6.5615
Capn2	chr1	-	6.5343	27.6887	11.4745	8.1168
Nhlh1	chr1	-	0.083	0.05	0.05	0.05
Ysk4	chr1	-	0.0709	0.05	0.083	0.05
Rgs7	chr1	-	0.083	0.1165	0.1545	0.1642
9630028B13Rik	chr1	-	0.05	0.05	0.05	0.0708
1700063A18Rik	chr1	-	0.05	0.05	0.05	0.05
Mcm6	chr1	-	72.8077	50.0156	58.3297	69.6786
Ptprc	chr1	-	0.05	0.3421	0.1418	0.0751
Lypd1	chr1	-	0.0768	0.3738	0.1772	0.0847
Trove2	chr1	-	2.566	3.3328	3.2392	2.272
Pgap1	chr1	-	3.4366	2.1146	1.8803	1.8279
Dars2	chr1	-	6.5744	4.8094	5.2757	7.1256
Rev1	chr1	-	10.1206	11.3866	7.5508	5.9284
Actr1b	chr1	-	18.6311	20.2057	18.1947	19.7328
Traf3ip3	chr1	-	0.05	0.05	0.1725	0.0835
Cfhr1	chr1	-	0.05	0.05	0.125	0.091
1700057K13Rik	chr1	-	0.416	0.05	0.05	0.05
4933402D24Rik	chr1	-	0.05	0.05	0.05	0.05
6430706D22Rik	chr1	-	43.4018	28.2497	20.4467	34.7372
Mael	chr1	-	8.0581	2.1906	3.3283	3.4472
Pde6d	chr1	-	10.8356	8.6871	7.7853	6.8094
Ankrd39	chr1	-	1.691	1.2544	0.9959	2.0767
Gm3852	chr1	-	0.05	0.05	0.2312	0.05
Cdc73	chr1	-	20.332	20.1311	18.3929	19.344
Asb18	chr1	-	0.05	0.05	0.05	0.05
Slco4c1	chr1	-	1.4344	0.6721	0.7557	1.6213
Nav1	chr1	-	4.491	5.0398	3.4701	2.8352
Iqca	chr1	-	1.5603	0.1015	0.3739	0.2932
Cep350	chr1	-	4.8212	3.9421	3.1555	3.6662
Htr5b	chr1	-	0.0773	0.1326	0.05	0.0854
Fmo2	chr1	-	0.0582	0.05	0.05	0.05
Ifi205	chr1	-	0.05	0.05	0.1306	0.05
Slamf8	chr1	-	0.05	0.05	0.05	0.0848
Crygb	chr1	-	0.0953	0.05	0.05	0.05
1810031K17Rik	chr1	-	3.1212	5.066	2.1384	2.7459
Rrp15	chr1	-	39.4307	35.108	36.6898	46.9761
Rgs13	chr1	-	0.05	0.1605	0.05	0.05
Slc39a10	chr1	-	18.4078	18.0944	18.5699	13.8843
H3f3a	chr1	-	146.726	116.308	117.684	138.239
Ecel1	chr1	-	0.2835	0.1727	0.0982	0.1815
Aamp	chr1	-	44.1906	39.4169	44.1056	54.3336
Lyg1	chr1	-	0.05	0.05	0.05	0.05
Ogfrl1	chr1	-	2.1648	1.2797	0.9621	1.2954
Abi2	chr1	+	9.9993	9.8551	8.1639	6.7744
Gm17751	chr1	+	0.05	0.05	0.1688	0.0824
Ccdc93	chr1	+	5.1159	2.969	2.2708	1.8302
Pth2r	chr1	+	0.05	0.05	0.05	0.05
Copa	chr1	+	36.2569	33.5083	22.9582	29.4884
4930488B22Rik	chr1	+	0.0818	0.05	0.1255	0.05
A830018L16Rik	chr1	+	0.4067	0.3293	0.3947	0.341
Slc26a9	chr1	+	0.065	0.1409	0.1928	0.3425
Kif14	chr1	+	7.2677	3.9178	3.7545	3.5218
Lpgat1	chr1	+	8.9067	6.0787	5.1434	5.2315
Sag	chr1	+	0.0819	0.1463	0.05	0.1326
1700016L21Rik	chr1	+	0.05	0.05	0.05	0.05
Icos	chr1	+	0.05	0.05	0.05	0.05
Pex19	chr1	+	11.4663	11.6238	10.5924	10.8854
Map4k4	chr1	+	23.8504	31.5427	18.2574	17.847
Dis3l2	chr1	+	8.3941	3.2853	2.222	3.2954
Rbm44	chr1	+	4.4171	0.7804	1.3661	1.3217
Olfr432	chr1	+	0.05	0.05	0.05	0.05
Gsta3	chr1	+	0.9	1.077	0.4085	0.98
Mtap2	chr1	+	0.7099	2.0284	0.8269	0.4229
Gm6086	chr1	+	0.0567	0.0908	0.082	0.085
Syt2	chr1	+	0.1066	0.0989	0.05	0.071
Olfr1410	chr1	+	0.05	0.05	0.05	0.05
Acbd3	chr1	+	14.5225	15.2573	10.4957	11.8075
Snord47	chr1	+	64.9441	68.783	145.998	108.149
Rab3gap2	chr1	+	6.4743	6.7985	4.6248	5.3517
Nmnat2	chr1	+	4.9976	1.1841	0.7683	1.2426
Astn1	chr1	+	0.0841	0.1416	0.068	0.0795
1700034P13Rik	chr1	+	0.05	0.1608	0.137	0.05
Tmem185b	chr1	+	4.9474	4.0844	2.7593	4.1881
Ush2a	chr1	+	0.0534	0.05	0.05	0.0589
Tcea1	chr1	+	43.8534	27.1921	34.5582	46.4188
Stk11ip	chr1	+	4.1481	3.6875	2.8776	5.1764
Ing5	chr1	+	10.2867	7.379	8.4692	12.6089
Parp1	chr1	+	125.085	47.0487	48.5406	73.6577
Twist2	chr1	+	0.0918	4.0858	0.5452	0.6992
9130409I23Rik	chr1	+	0.05	0.05	0.05	0.05
Kiss1	chr1	+	1.9276	0.05	0.05	0.05
Ccnt2	chr1	+	23.013	13.2818	12.5868	18.4096
Tmem206	chr1	+	1.3075	1.1127	0.7919	1.0967
Nuak2	chr1	+	0.5922	0.8953	1.5022	1.319
Rhbdd1	chr1	+	4.2275	2.6045	1.6065	1.5613
Col4a3	chr1	+	0.0564	0.0884	0.05	0.05
AI597479	chr1	+	6.2063	3.927	4.561	3.766
Apobec4	chr1	+	0.05	0.05	0.05	0.05
Ubxn4	chr1	+	14.3977	18.1614	13.6073	15.7084
Bpnt1	chr1	+	8.2847	10.4392	14.4628	17.1918
Slc11a1	chr1	+	0.6206	1.4864	0.8961	1.0974
Olfr424	chr1	+	0.05	0.05	0.05	0.05
Capn8	chr1	+	0.0796	0.1393	0.1202	0.05
Accn4	chr1	+	0.05	0.05	0.05	0.0768
1700027A15Rik	chr1	+	0.05	0.05	0.05	0.05
Glrx2	chr1	+	2.9065	4.4861	3.9869	4.4074
Lefty2	chr1	+	16.9339	52.5615	24.71	25.8326
Mir149	chr1	+	0.05	0.05	0.05	0.05
Ugt1a10	chr1	+	0.126	0.9177	0.1703	0.3346
Slamf9	chr1	+	0.672	1.0616	0.731	1.4757
Mff	chr1	+	19.8034	16.8186	13.2892	19.3824
Gpa33	chr1	+	8.0175	2.9365	5.4907	4.1976
Slc45a3	chr1	+	0.6016	0.5813	0.619	0.8787
Casp8	chr1	+	1.5985	1.4205	1.2199	0.6378
Cyb5r1	chr1	+	18.4955	17.3499	12.2781	12.8393
Mir29c	chr1	+	0.3613	0.05	0.05	0.05
Kcnh1	chr1	+	0.1727	0.1195	0.0864	0.0997
Fam123c	chr1	+	0.05	0.05	0.05	0.05
Cntnap5a	chr1	+	0.05	0.05	0.05	0.0863
2810442N19Rik	chr1	+	0.05	0.2301	0.05	0.05
Inpp4a	chr1	+	1.0225	0.7783	1.0033	0.8934
Farp2	chr1	+	0.3861	1.5304	0.5151	0.6124
A130010J15Rik	chr1	+	1.1645	1.0426	1.2702	1.1607
Serpinb10-ps	chr1	+	0.05	0.0974	0.05	0.05
Pfdn2	chr1	+	73.1057	59.3738	51.2374	70.9101
Glul	chr1	+	42.3859	22.4733	21.8179	20.9188
Cd244	chr1	+	0.0937	0.1381	0.05	0.0689
4930486I03Rik	chr1	+	0.05	0.05	0.05	0.05
Kif21b	chr1	+	2.1766	1.1932	0.7055	0.517
Tnni1	chr1	+	0.1483	0.05	0.8666	0.2411
Gm10516	chr1	+	0.1549	0.1133	0.0998	0.1043
Gm16880	chr1	+	1.6948	3.9141	3.8435	4.0752
Arl8a	chr1	+	18.7501	28.2438	14.7862	12.2265
Tagln2	chr1	+	75.5816	88.5312	76.7808	75.8003
Vsig8	chr1	+	0.0646	0.05	0.05	0.05
Slc30a1	chr1	+	4.8053	3.3087	2.4602	5.0304
1700047M11Rik	chr1	+	0.05	0.05	0.05	0.05
Plxna2	chr1	+	1.0404	1.9693	1.1334	0.5131
Mrps9	chr1	+	30.3165	16.6085	15.5272	23.6581
Bmpr2	chr1	+	7.4228	8.1182	6.2383	5.6559
Snora36b	chr1	+	0.2924	1.5143	0.05	0.05
Gm973	chr1	+	0.7205	0.4182	0.2669	0.3067
Lypla1	chr1	+	35.7149	24.6016	30.8158	30.4175
1700022P22Rik	chr1	+	0.114	0.05	0.6573	0.2158
9430031J16Rik	chr1	+	0.4631	0.1512	0.2354	0.1079
Eif4e2	chr1	+	20.8151	12.3728	12.2068	14.1354
Stat1	chr1	+	2.3871	3.2939	1.5058	1.8522
Batf3	chr1	+	0.704	2.374	1.1451	1.7446
Prex2	chr1	+	5.292	2.313	1.9202	2.3467
Cd48	chr1	+	0.05	0.3398	0.05	0.1121
Olfr417	chr1	+	0.05	0.05	0.05	0.05
Trpm8	chr1	+	0.05	0.05	0.05	0.0685
Tfcp2l1	chr1	+	56.1131	6.6009	5.7977	10.2635
Mir30a	chr1	+	0.05	0.05	0.05	0.05
Bzw1	chr1	+	108.045	104.833	101.334	122.432
Wdr75	chr1	+	28.6882	26.53	23.7322	32.059
Stradb	chr1	+	2.8753	2.4067	1.9009	1.9185
Rc3h1	chr1	+	4.953	6.572	4.9833	6.0703
Plekha6	chr1	+	1.8829	0.9598	1.479	0.7924
Adam23	chr1	+	15.9179	2.7689	2.9412	3.3629
Olfr220	chr1	+	0.05	0.05	0.05	0.05
Nrp2	chr1	+	2.8862	3.0448	2.93	4.1396
Osgepl1	chr1	+	3.4573	2.8767	1.8715	2.0396
Creb1	chr1	+	5.0135	4.6676	4.4327	4.3653
Crp	chr1	+	0.0661	0.05	0.05	0.05
Heatr7b1	chr1	+	0.0536	0.072	0.0845	0.0689
Tor1aip2	chr1	+	11.6715	11.1492	10.1931	12.0132
Zfp281	chr1	+	23.4473	15.7656	18.576	21.2279
Olfr1411	chr1	+	0.05	0.05	0.1837	0.05
Pycr2	chr1	+	16.9741	32.233	25.3255	23.9744
Mir5126	chr1	+	0.05	0.05	0.05	0.05
Ivns1abp	chr1	+	58.7079	21.8956	25.1532	28.3861
1810006J02Rik	chr1	+	0.05	0.05	0.05	0.05
Zdbf2	chr1	+	17.1709	12.1773	6.5369	6.5114
Rnpepl1	chr1	+	3.6372	4.8959	4.0269	3.8568
Il1r1	chr1	+	0.2404	0.8716	0.2823	0.3742
Wdr64	chr1	+	0.9544	0.3102	0.2543	0.1988
Golt1a	chr1	+	0.1392	0.1398	0.1206	0.05
Gulp1	chr1	+	1.4122	2.6632	1.753	0.8609
Mir29b-2	chr1	+	0.3882	2.0928	0.05	0.05
F13b	chr1	+	0.1076	0.05	0.05	0.1097
BC031781	chr1	+	16.8792	12.4472	10.5603	14.1558
Tmem81	chr1	+	4.657	1.1899	0.6468	1.0686
3110045C21Rik	chr1	+	0.2672	0.4874	0.05	0.3001
Etnk2	chr1	+	1.4081	0.8487	0.6772	0.6106
Snord70	chr1	+	2.1172	0.05	0.05	0.05
1700019O17Rik	chr1	+	0.05	0.05	0.05	0.05
Zfand2b	chr1	+	3.6767	2.9798	3.4514	3.9839
Fmn2	chr1	+	3.8299	1.1802	0.9779	0.7441
St18	chr1	+	0.0678	0.1037	0.05	0.0846
Mir135b	chr1	+	0.05	0.05	0.05	0.05
1700084C01Rik	chr1	+	0.2212	0.3947	0.5012	0.05
Acsl3	chr1	+	20.0623	25.8966	18.408	15.7721
Cnnm4	chr1	+	2.3096	1.2778	0.8158	1.1343
Rd3	chr1	+	0.05	0.05	0.0849	0.05
BC026585	chr1	+	2.7487	1.7188	0.9574	2.3626
Ercc5	chr1	+	10.4392	10.531	5.2352	5.8908
Irf6	chr1	+	0.6876	1.1333	0.9953	1.2031
Cntnap5b	chr1	+	0.05	0.0823	0.0754	0.05
Cab39	chr1	+	21.1334	18.0773	16.3626	18.634
1700015E13Rik	chr1	+	0.05	0.05	0.05	0.05
Eef1b2	chr1	+	399.485	294.092	322.278	405.37
Nbeal1	chr1	+	5.115	3.3708	2.6366	2.4475
Tmem63a	chr1	+	1.5299	4.801	2.8585	1.9783
Fam117b	chr1	+	8.4028	3.4898	3.6676	3.1548
Olfml2b	chr1	+	0.6341	0.4777	0.218	0.394
Sh2d1b1	chr1	+	0.05	0.1655	0.05	0.05
Myog	chr1	+	0.0685	0.05	0.05	0.098
Pigc	chr1	+	1.0042	1.5538	0.9948	1.1035
Rbbp5	chr1	+	21.8296	8.0683	8.0647	10.7
Rnasel	chr1	+	0.4472	0.2934	0.2412	0.0798
Angptl1	chr1	+	0.05	0.2011	0.05	0.05
4930440C22Rik	chr1	+	0.05	0.05	0.2161	0.05
Cyp20a1	chr1	+	5.8164	7.2155	5.2447	5.204
Inha	chr1	+	0.6678	0.1631	0.2277	0.147
Gm20268	chr1	+	0.05	0.05	0.05	0.05
9430016H08Rik	chr1	+	14.6031	9.0415	10.2501	13.2271
LOC433374	chr1	+	0.05	0.05	0.05	0.05
Serpinb7	chr1	+	0.05	0.05	0.05	0.05
Ly96	chr1	+	0.3225	1.1476	0.481	0.6385
Ugt1a5	chr1	+	0.1268	0.9269	0.1715	0.3376
Neu4	chr1	+	0.05	0.05	0.05	0.05
Aqp12	chr1	+	0.05	0.05	0.05	0.05
Itpkb	chr1	+	0.2755	1.6719	0.8652	0.5509
Phlda3	chr1	+	16.1071	40.9941	20.9559	27.7237
Ddx59	chr1	+	6.7132	4.5061	4.0163	5.9751
Khdrbs2	chr1	+	0.7957	0.4153	0.05	0.3634
Olfr16	chr1	+	0.05	0.05	0.05	0.05
Ppp1r15b	chr1	+	24.6415	12.8717	10.3988	12.6623
Gigyf2	chr1	+	25.0843	16.8475	15.1882	17.2405
Pou3f3	chr1	+	0.1573	0.104	0.1772	0.1658
4930455F23Rik	chr1	+	3.7483	2.5809	2.586	2.5955
Rab3gap1	chr1	+	7.1183	6.7061	5.7666	7.3294
Cnih4	chr1	+	12.1862	6.8348	7.4066	7.3689
B230209K01Rik	chr1	+	0.05	0.05	0.1322	0.1848
Pnkd	chr1	+	4.7064	4.1158	3.6516	4.5315
Dstyk	chr1	+	3.3918	1.7086	1.0676	1.5617
Tnfsf18	chr1	+	0.1031	0.05	0.2389	0.1532
Xrcc5	chr1	+	46.5579	20.1833	21.3021	28.623
Scly	chr1	+	4.2448	4.0236	4.5251	4.4236
Mir214	chr1	+	0.05	1.5543	0.05	0.6952
Clasp1	chr1	+	9.6066	9.1624	6.9762	6.4834
Rabif	chr1	+	11.1935	7.8208	9.0718	10.0857
4932411L15	chr1	+	0.05	0.1017	0.1312	0.05
Mir133b	chr1	+	0.05	0.05	0.05	0.05
2014-09-02	chr1	+	75.2955	57.1251	52.7875	58.4217
Olfr433	chr1	+	0.05	0.05	0.05	0.05
1700007P06Rik	chr1	+	0.05	0.05	0.05	0.05
Fam36a	chr1	+	7.0199	8.1757	7.5919	10.6644
Olfr1413	chr1	+	0.05	0.05	0.05	0.05
Tfap2b	chr1	+	0.0543	0.1018	0.1517	0.0833
B3gnt7	chr1	+	18.4264	15.6085	15.0735	19.0312
Serpinb8	chr1	+	0.1	0.3519	0.6032	0.2011
Slc9a2	chr1	+	0.05	0.05	0.0872	0.0703
Ptma	chr1	+	863.283	613.476	704.545	769.334
Gm216	chr1	+	0.1673	0.9163	0.1737	0.5905
Cdh20	chr1	+	0.0574	0.05	0.1198	0.05
5430435G22Rik	chr1	+	0.0609	0.5091	0.2045	0.275
Hs6st1	chr1	+	18.3004	11.8406	13.538	21.0617
Dnahc7b	chr1	+	0.1145	0.1037	0.1555	0.148
Sh3bp4	chr1	+	8.596	7.0327	5.0741	5.2866
Fmod	chr1	+	0.05	0.1658	0.05	0.05
Trp53bp2	chr1	+	7.7782	4.8588	4.9864	4.0941
Fzd7	chr1	+	12.7741	9.8563	9.3999	11.7241
Il10	chr1	+	0.1129	0.05	0.1495	0.05
Ttll4	chr1	+	13.1817	12.6167	10.1334	12.3991
Dennd1b	chr1	+	5.5986	4.449	2.9264	4.8994
Zfp238	chr1	+	4.0181	2.9655	1.9581	2.4538
Tmem182	chr1	+	0.05	0.05	0.05	0.05
Igsf8	chr1	+	8.1493	9.6134	5.8723	7.777
Scarna3a	chr1	+	0.5142	0.05	2.2526	2.4559
Lipt1	chr1	+	1.9524	3.2423	2.39	2.7429
Espnl	chr1	+	0.05	0.3541	0.0739	0.0891
Angel2	chr1	+	10.4533	7.8565	6.7242	6.6409
Thsd7b	chr1	+	0.0544	0.05	0.05	0.0614
Crygf	chr1	+	0.05	0.05	0.2589	0.2782
2410088K16Rik	chr1	+	4.6534	2.1357	4.6912	5.2687
Sele	chr1	+	0.05	0.05	0.05	0.0744
Olfr430	chr1	+	0.05	0.05	0.05	0.05
Ndufb3	chr1	+	47.7772	28.6648	33.0269	44.0754
Slc19a2	chr1	+	15.078	11.5324	9.4712	14.6453
Hibch	chr1	+	6.3832	3.74	2.4142	5.0898
Ccdc19	chr1	+	1.5383	0.2316	0.4779	0.1669
1700001G17Rik	chr1	+	0.0808	0.2361	0.1962	0.05
Plcl1	chr1	+	0.0792	0.3529	0.1491	0.1041
Sulf1	chr1	+	2.5672	16.6853	8.7331	5.5365
3110079O15Rik	chr1	+	0.05	0.05	0.05	0.2036
Teddm1	chr1	+	0.05	0.05	0.05	0.05
Ccnyl1	chr1	+	11.8208	10.2327	7.514	8.1787
Lad1	chr1	+	0.3429	2.9258	6.3479	5.5533
Snord11	chr1	+	121.785	70.965	113.501	156.644
Tnfsf4	chr1	+	0.05	0.05	0.05	0.05
Brp44	chr1	+	10.2492	8.7691	9.7889	9.6905
Usf1	chr1	+	14.1588	19.2229	17.9623	20.8629
C130036L24Rik	chr1	+	0.2447	0.5728	0.1526	0.2182
Il17a	chr1	+	0.05	0.05	0.161	0.1106
Rab7l1	chr1	+	2.8144	1.8592	0.8151	1.3035
Cacna1s	chr1	+	0.1769	0.3143	0.1953	0.2427
Gal3st2	chr1	+	0.05	0.1663	0.0957	0.0749
Utp14b	chr1	+	11.9873	13.7663	11.9322	7.7875
Tmem194b	chr1	+	4.0125	2.0001	0.9689	1.8902
Ncf2	chr1	+	0.2083	0.3687	0.2002	0.2687
Pm20d1	chr1	+	2.4718	2.2936	1.3716	1.5136
Tada1	chr1	+	3.1544	3.986	2.5957	1.8376
Slc4a3	chr1	+	0.7284	0.7207	0.606	0.3696
Dst	chr1	+	21.7141	18.959	10.5673	8.3958
2810459M11Rik	chr1	+	0.1733	0.1494	0.2841	0.1139
Ptgs2	chr1	+	0.2416	5.0001	1.116	9.6217
Plekhb2	chr1	+	8.8646	4.2253	2.4024	1.9577
Dusp10	chr1	+	0.7368	2.0634	0.7688	0.7566
Mrpl30	chr1	+	42.3049	36.2088	40.6722	52.2279
Rufy4	chr1	+	0.2376	0.1917	0.2169	0.1108
Klhl12	chr1	+	12.074	6.4181	4.9293	6.4901
Spata3	chr1	+	0.05	0.05	0.05	0.0943
Eif2d	chr1	+	23.5172	24.1838	28.0268	36.4049
Cnih3	chr1	+	0.1002	0.05	0.05	0.05
Ctdsp1	chr1	+	6.2661	10.8388	8.8041	11.4785
Cd34	chr1	+	0.2486	2.9541	0.3475	0.2937
Pcmtd1	chr1	+	17.0957	10.7713	8.2218	12.0961
Fcgr4	chr1	+	0.05	0.1824	0.154	0.3339
Agap1	chr1	+	5.2359	3.5386	2.6949	2.1464
Serpinb13	chr1	+	0.05	0.05	0.1309	0.05
Acbd6	chr1	+	13.9003	10.3598	10.556	10.5024
Rqcd1	chr1	+	30.1828	24.4193	20.303	27.7139
Sned1	chr1	+	0.3071	0.4938	0.1081	0.2086
9130024F11Rik	chr1	+	0.072	0.0944	0.1546	0.2975
Col9a1	chr1	+	0.057	0.0926	0.1168	0.0683
Nme7	chr1	+	5.6555	4.2279	4.6264	5.9684
Atg16l1	chr1	+	9.5763	8.6356	6.7111	12.1915
Cd247	chr1	+	0.0619	0.05	0.0782	0.05
Rfwd2	chr1	+	6.3559	5.5482	4.8821	4.1911
Tnnt2	chr1	+	0.073	1.0209	0.9214	0.288
Aox4	chr1	+	0.1547	0.2497	0.1023	0.1214
Mir206	chr1	+	0.05	0.05	0.05	0.05
Pik3c2b	chr1	+	5.4735	0.7804	1.5415	1.8044
Adhfe1	chr1	+	0.8528	0.2081	0.2984	0.3213
Klhl30	chr1	+	0.0772	0.4335	0.1791	0.144
Dnajb2	chr1	+	1.5465	2.5297	1.9569	2.5539
Khdc1a	chr1	+	0.05	0.05	0.1833	0.0864
6030422M02Rik	chr1	+	0.7259	0.1796	0.2536	0.2446
Dpt	chr1	+	0.05	2.2751	0.2089	0.0934
Olfr1412	chr1	+	0.05	0.05	0.05	0.05
Zap70	chr1	+	0.6657	0.5813	0.7057	0.9616
4933436E23Rik	chr1	+	0.05	0.05	0.05	0.05
Dgkd	chr1	+	10.5607	6.6757	6.5773	7.2422
Fam78b	chr1	+	0.1104	0.2823	0.2846	0.1496
Igsf9	chr1	+	1.0943	4.7231	3.8119	4.1591
Kcne4	chr1	+	0.05	0.2515	0.1555	0.0788
Atic	chr1	+	43.6585	47.6435	43.5005	59.5803
Sp140	chr1	+	0.1067	0.6664	0.3727	0.3731
Rdh10	chr1	+	1.6731	2.8619	1.9186	1.6891
Fam150a	chr1	+	0.2415	0.2429	0.05	0.1327
Chi3l1	chr1	+	0.3419	0.6378	0.3578	0.2601
Glt25d2	chr1	+	0.2391	0.05	0.082	0.1375
Cnnm3	chr1	+	4.8924	3.1194	2.7312	2.7503
Pikfyve	chr1	+	9.9378	4.6369	3.537	4.7921
Efhc1	chr1	+	0.5462	0.5746	0.5208	0.4679
Lemd1	chr1	+	0.05	0.555	0.711	0.05
D1Bwg0212e	chr1	+	11.1498	11.2868	9.3676	9.9586
2810422O20Rik	chr1	+	3.1895	3.0028	2.1014	3.5573
Cenpl	chr1	+	2.7593	2.3445	2.2124	2.5596
Ildr2	chr1	+	0.1528	0.2103	0.1287	0.0844
Mir664	chr1	+	0.447	2.4481	0.05	0.05
Lefty1	chr1	+	3.175	62.1522	22.33	12.705
Rab23	chr1	+	7.595	6.946	4.2495	5.3173
Mir1843b	chr1	+	0.88	0.05	3.988	4.3515
Lmod1	chr1	+	0.0847	1.3932	0.6104	0.7702
Mob4	chr1	+	11.2833	11.292	11.5002	11.6781
Lmbrd1	chr1	+	2.4375	2.7812	1.9058	1.9718
Capn10	chr1	+	3.7059	2.8107	2.8054	3.8244
Tmco1	chr1	+	8.2965	8.2236	8.4153	8.7433
Unc50	chr1	+	7.5959	8.3703	7.5048	8.394
Tmem14a	chr1	+	2.1191	1.9844	0.9849	1.1989
Olfr421	chr1	+	0.05	0.05	0.05	0.05
Srp9	chr1	+	15.2252	12.8058	15.1238	14.7255
Nphs2	chr1	+	0.0764	0.1032	0.1336	0.0957
Ptpn14	chr1	+	7.6344	10.2609	4.9728	3.6965
D1Pas1	chr1	+	13.9925	3.347	3.1653	4.624
Mir194-1	chr1	+	0.05	0.05	0.05	0.05
Speg	chr1	+	0.0982	0.9519	0.6058	0.2643
1190005F20Rik	chr1	+	7.9228	8.0595	7.8521	7.2406
Oprk1	chr1	+	0.0791	0.0852	0.05	0.0952
Cxcr2	chr1	+	0.284	0.6481	0.7333	0.5864
Slc9a4	chr1	+	0.05	0.0933	0.05	0.05
Kif26b	chr1	+	0.3089	1.3235	0.4711	0.1842
Alyref2	chr1	+	1.965	1.3498	2.0917	2.3359
Spag16	chr1	+	0.7619	0.05	0.2217	0.2376
Sell	chr1	+	0.0618	0.1213	0.05	0.05
Imp4	chr1	+	22.7637	23.2259	24.6654	33.1229
Fbxo36	chr1	+	1.876	2.0724	2.0715	3.3621
5033404E19Rik	chr1	+	0.6295	0.05	0.05	0.5505
Gpbar1	chr1	+	0.0777	0.05	0.05	0.1217
Tstd1	chr1	+	1.5413	0.05	2.8802	1.5957
Olfr414	chr1	+	0.05	0.05	0.05	0.05
4930521A18Rik	chr1	+	0.05	0.05	0.1397	0.099
Lgsn	chr1	+	0.05	0.05	0.05	0.05
Crispld1	chr1	+	0.1936	0.5044	0.4393	0.1917
Atp6v1h	chr1	+	28.383	13.6157	13.8608	17.0393
Spp2	chr1	+	0.05	0.05	0.05	0.05
B3gat2	chr1	+	0.0752	0.05	0.1097	0.05
Olfr12	chr1	+	0.05	0.05	0.05	0.05
Coq10b	chr1	+	6.1508	6.0653	5.4491	7.6675
Ccdc150	chr1	+	0.1867	0.1804	0.2889	0.1432
Tpr	chr1	+	48.638	46.9509	39.5007	42.2867
Rpl31	chr1	+	213.621	160.896	180.823	246.166
Olfr1404	chr1	+	0.05	0.05	0.05	0.05
Gm7609	chr1	+	0.05	0.1527	0.05	0.1381
Cops8	chr1	+	19.846	19.1736	15.8447	21.8467
Edem3	chr1	+	7.5363	7.0406	5.6189	6.5628
Ube2t	chr1	+	18.8603	9.4046	10.0464	11.1007
Mrpl44	chr1	+	16.3611	15.3884	12.37	18.1424
Tmem198	chr1	+	0.0876	0.2772	0.1095	0.1799
1700012A16Rik	chr1	+	0.1839	0.05	0.1135	0.1541
Nucks1	chr1	+	83.3174	40.7656	40.5965	51.2548
Prlh	chr1	+	0.05	0.05	0.05	0.05
Tfap2d	chr1	+	0.05	0.1447	0.05	0.05
Akp3	chr1	+	0.05	0.1485	0.05	0.05
Arid5a	chr1	+	0.3672	0.3694	0.2324	0.2742
Nck2	chr1	+	2.9914	4.224	3.6091	4.6026
Bivm	chr1	+	3.9081	3.8033	2.4154	2.5344
Armc9	chr1	+	1.9104	1.813	1.5088	2.17
Tnfrsf11a	chr1	+	0.1045	0.3136	0.1535	0.1207
3110009E18Rik	chr1	+	1.9867	2.1772	1.482	2.1356
Gmppa	chr1	+	10.3393	7.4138	6.3436	9.3398
Rgs8	chr1	+	0.0594	0.5917	0.7665	0.0745
Il1r2	chr1	+	0.3559	0.1732	0.4371	0.5256
Ugt1a6b	chr1	+	0.1575	1.8541	0.2767	0.3905
Gas5	chr1	+	38.0255	35.2298	45.9967	44.2074
Nek2	chr1	+	20.2522	10.298	10.4154	18.4318
Stk16	chr1	+	6.4395	7.5061	6.4914	8.2422
Sgk3	chr1	+	1.5998	1.0511	1.1137	0.7825
R3hdm1	chr1	+	19.517	12.3604	10.0152	11.3333
Adamts4	chr1	+	0.2588	1.5366	1.1114	0.4751
Gpr45	chr1	+	0.0642	0.05	0.05	0.0684
Mpz	chr1	+	0.0775	0.05	0.1152	0.0856
Lrrn2	chr1	+	0.0582	0.5445	0.2054	0.1561
Ankrd45	chr1	+	6.7229	2.4056	1.9698	2.8905
Il18r1	chr1	+	0.1302	0.0846	0.1044	0.0648
Lamb3	chr1	+	0.1378	0.3356	0.755	0.1025
Bok	chr1	+	1.9436	3.8632	4.2245	4.5602
Cd28	chr1	+	0.1706	0.0883	0.1102	0.0829
Ugt1a6a	chr1	+	0.1578	1.3529	0.3255	0.4154
Olfr418-ps1	chr1	+	0.05	0.05	0.05	0.1216
Gm16432	chr1	+	0.1324	0.05	0.05	0.05
A230020J21Rik	chr1	+	0.05	0.05	0.05	0.05
Faim3	chr1	+	0.05	0.05	0.05	0.05
D030040B21Rik	chr1	+	0.1286	0.05	0.05	0.05
Ramp1	chr1	+	0.05	0.2143	0.05	0.05
Efcab2	chr1	+	1.3019	0.702	0.5108	1.0288
Dnm3os	chr1	+	0.0535	0.8014	0.2139	0.1664
Cnga3	chr1	+	0.3789	0.1919	0.1615	0.2123
Gm13749	chr1	+	0.05	0.05	0.1407	0.05
Olfr420	chr1	+	0.05	0.05	0.05	0.05
Snora41	chr1	+	3.9283	0.05	6.9502	5.7028
Itm2c	chr1	+	11.1198	25.9657	12.4418	8.4659
AA986860	chr1	+	0.5773	0.9601	1.0328	0.172
Scyl3	chr1	+	3.8869	2.8153	2.6689	2.9455
Cox5b	chr1	+	161.071	139.927	133.886	159.087
Avpr1b	chr1	+	0.0962	0.0899	0.238	0.1013
1810030J14Rik	chr1	+	0.05	0.05	0.05	0.05
Selp	chr1	+	0.0659	0.1463	0.05	0.0913
Prss56	chr1	+	0.0637	0.2156	0.115	0.0855
Dedd	chr1	+	8.8494	6.7099	6.7545	9.0354
Pppde1	chr1	+	10.0101	9.1619	8.8719	10.0568
Ugt1a1	chr1	+	0.1263	1.0236	0.1707	0.3357
Fastkd2	chr1	+	12.2539	9.7561	8.2	11.4989
Arhgef4	chr1	+	0.9381	0.7816	0.5288	0.5992
Pigm	chr1	+	7.8122	5.4716	4.3251	4.8979
Xkr9	chr1	+	0.5193	0.1359	0.1849	0.2343
Gm9994	chr1	+	0.05	0.05	0.1597	0.05
Slco6d1	chr1	+	0.05	0.1211	0.05	0.05
Mir128-1	chr1	+	0.05	0.05	0.05	0.05
Psmd1	chr1	+	75.5838	61.2875	60.0776	70.6536
Fam5c	chr1	+	0.05	0.1022	0.05	0.0948
Tmem70	chr1	+	9.5228	7.7884	6.2025	9.2291
F5	chr1	+	0.2312	3.6248	3.0154	0.1554
Spats2l	chr1	+	1.5194	1.9726	1.1744	0.9975
Ptpn7	chr1	+	0.1927	0.4049	0.05	0.1805
Rgs5	chr1	+	0.156	0.1415	0.5529	0.2069
Cnst	chr1	+	4.6783	3.4722	2.7377	2.4236
Sdccag8	chr1	+	1.0017	1.6295	1.092	0.8359
1700067G17Rik	chr1	+	0.05	0.05	0.05	0.1677
Rrs1	chr1	+	22.1041	20.0872	18.3881	23.9969
Arhgap30	chr1	+	0.5811	0.9719	0.9478	0.7618
Efhd1	chr1	+	0.399	0.1417	0.41	0.3252
Tlr5	chr1	+	0.1442	0.4638	0.3344	0.2941
Wdr69	chr1	+	0.05	0.05	0.1279	0.05
Fam174a	chr1	+	2.2339	1.8563	1.2219	1.0942
Mlph	chr1	+	0.2699	0.1607	0.2239	0.2083
Scarna6	chr1	+	2.5902	1.3844	1.622	2.3395
Ctse	chr1	+	0.05	0.1281	0.1726	0.05
Mir181a-1	chr1	+	0.05	0.05	0.05	0.05
Col3a1	chr1	+	0.2961	43.6178	3.6235	3.7747
Tnr	chr1	+	0.05	0.05	0.0982	0.0632
Olfr218	chr1	+	0.05	0.05	0.05	0.05
Chrnd	chr1	+	0.05	0.05	0.0947	0.1232
Mir215	chr1	+	0.05	0.05	0.05	0.05
Spna1	chr1	+	2.2497	7.5704	2.3847	2.482
Creg1	chr1	+	5.2703	4.0991	2.802	4.225
B3galt2	chr1	+	0.05	0.05	0.1635	0.05
Aspm	chr1	+	12.6985	7.832	7.5448	10.107
Gm19705	chr1	+	2.2905	0.7268	3.5048	5.13
Acmsd	chr1	+	0.0976	0.05	0.05	0.1425
Olfr248	chr1	+	0.05	0.05	0.05	0.05
Cps1	chr1	+	0.248	0.0852	0.2158	0.0953
Zfp648	chr1	+	0.05	0.1382	0.05	0.05
Slamf6	chr1	+	0.05	0.05	0.1032	0.05
Traf3ip1	chr1	+	5.2855	3.5012	3.8001	5.5252
Sgol2	chr1	+	18.0742	8.6045	10.6795	12.9711
Uchl5	chr1	+	22.9715	26.6	24.6225	24.2832
Olfr429	chr1	+	0.05	0.05	0.05	0.05
Cfc1	chr1	+	0.05	1.6441	3.1799	0.597
Asb1	chr1	+	1.3807	2.8569	0.9489	1.1604
D530049I02Rik	chr1	+	0.05	0.05	0.05	0.05
Gpr161	chr1	+	0.4588	0.9016	0.7857	1.1458
F11r	chr1	+	8.095	18.2502	19.2655	19.9811
Nif3l1	chr1	+	12.0674	10.8927	12.021	12.1149
Atg4b	chr1	+	11.9802	7.0841	9.2134	13.3397
1500015O10Rik	chr1	+	0.1117	0.9817	0.3427	0.05
Atp6v1g3	chr1	+	0.05	0.05	0.1877	0.05
Elk4	chr1	+	3.7806	4.1968	2.5634	3.2787
Inpp5d	chr1	+	29.5093	9.2985	9.103	17.5133
Sec16b	chr1	+	0.1855	0.3347	0.1338	0.2484
Gdap1	chr1	+	0.0639	0.092	0.116	0.068
Cdk15	chr1	+	0.8845	0.162	0.05	0.0981
D2hgdh	chr1	+	0.9367	1.0781	2.0473	1.2337
Ccl20	chr1	+	0.05	0.05	0.212	1.0235
Pi15	chr1	+	0.054	0.3607	0.0688	0.091
Bcs1l	chr1	+	6.3248	5.2972	6.0183	7.5005
Mir26b	chr1	+	0.05	0.05	0.05	0.05
Exo1	chr1	+	10.5117	8.104	6.9182	9.3697
Terf1	chr1	+	40.7246	29.0297	33.6325	48.3368
Pdcl3	chr1	+	19.8944	22.3582	17.951	27.2998
Aox3	chr1	+	0.6594	0.3916	0.3183	0.6849
Mstn	chr1	+	0.05	0.1117	0.05	0.0765
Gpc1	chr1	+	1.199	15.6558	6.416	4.5259
Gpr35	chr1	+	0.131	0.2006	0.0796	0.1307
Mir488	chr1	+	0.05	0.05	0.05	0.05
Rxrg	chr1	+	0.1775	1.6606	0.38	0.3203
1700009P17Rik	chr1	+	0.3414	0.05	0.05	0.2559
Cops7b	chr1	+	10.5593	7.986	9.0786	11.5344
Aldh9a1	chr1	+	43.4415	18.4483	20.4168	24.8521
Zbtb41	chr1	+	2.5034	2.3454	1.5886	2.3926
Kcnb2	chr1	+	0.05	0.05	0.05	0.0767
Nop58	chr1	+	112.079	82.0305	110.734	144.261
Mir30c-2	chr1	+	0.05	0.05	0.05	0.05
Fam72a	chr1	+	2.3922	1.858	2.149	2.7474
Nr1i3	chr1	+	0.0694	0.05	0.1419	0.1002
Arpc5	chr1	+	22.3868	35.6383	28.822	28.6717
Rb1cc1	chr1	+	5.9432	7.1422	6.2286	7.1011
Kmo	chr1	+	0.05	0.05	0.154	0.05
Gpr39	chr1	+	0.1926	0.2346	0.1467	0.1556
Nms	chr1	+	0.05	0.05	0.05	0.05
Aox3l1	chr1	+	0.05	0.05	0.0772	0.05
Stat4	chr1	+	1.6212	0.9936	0.5731	0.5262
Wnt10a	chr1	+	0.1198	0.3031	0.05	0.1586
Ints7	chr1	+	16.2299	10.0738	6.6436	12.1628
1700016C15Rik	chr1	+	0.0866	0.05	0.05	0.1448
Npas2	chr1	+	0.3252	0.0896	0.05	0.1858
Stk36	chr1	+	0.814	1.03	0.7204	1.0399
Serpinb11	chr1	+	0.05	0.05	0.1265	0.0918
Fam129a	chr1	+	12.1424	5.343	2.5244	2.987
Pvrl4	chr1	+	0.308	0.3333	0.3096	0.3943
Kcnt2	chr1	+	0.3753	0.3845	0.1485	0.2114
Plcd4	chr1	+	0.5941	0.4211	0.3831	0.2547
Mars2	chr1	+	3.2718	3.7819	3.6573	3.744
Mybph	chr1	+	0.1399	0.1405	0.05	0.0888
Il1rl1	chr1	+	0.0933	3.328	0.2552	0.6002
Sdpr	chr1	+	0.0859	4.8164	0.6881	0.5146
Fcamr	chr1	+	0.1217	0.1366	0.05	0.05
2810025M15Rik	chr1	+	32.2348	17.5115	20.947	19.4282
Mogat1	chr1	+	0.0727	0.1872	0.05	0.05
Sp100	chr1	+	0.0627	0.1267	0.1704	0.0829
Serpinc1	chr1	+	0.126	0.2031	0.2905	0.1485
Eif5b	chr1	+	24.2225	23.2881	25.434	12.7848
Igfbp2	chr1	+	135.247	80.8514	104.541	122.851
4933407L21Rik	chr1	+	0.05	0.05	0.05	0.05
Apoa2	chr1	+	2.9415	1.638	1.5466	1.6847
Ankzf1	chr1	+	3.7675	2.0862	2.5428	3.9288
Mgat5	chr1	+	3.2797	2.5555	1.5991	2.0164
Neu2	chr1	+	0.05	0.05	0.05	0.05
4933406M09Rik	chr1	+	0.0964	0.05	0.05	0.05
Vwc2l	chr1	+	0.05	0.05	0.05	0.05
Aim2	chr1	+	15.1001	4.3547	2.9185	3.1833
Mki67ip	chr1	+	30.7376	42.6839	37.2383	53.112
Zcchc2	chr1	+	3.7138	4.0743	2.6643	3.2572
Chrng	chr1	+	0.05	0.05	0.05	0.05
Unc80	chr1	+	0.1188	0.16	0.0692	0.0605
Olfr426	chr1	+	0.05	0.05	0.05	0.05
Adcy10	chr1	+	0.0763	0.1135	0.1498	0.0909
Adipor1	chr1	+	37.8336	40.2725	39.4084	36.8346
Mir199a-2	chr1	+	0.05	0.05	0.05	0.6952
Pdc	chr1	+	0.3795	0.1827	0.05	0.1069
Tpp2	chr1	+	21.8963	22.4375	21.0706	26.11
Gpatch2	chr1	+	6.005	3.9785	2.8782	3.6541
Sctr	chr1	+	0.107	0.05	0.1176	0.05
Il18rap	chr1	+	0.05	0.1834	0.1024	0.05
En1	chr1	+	0.4575	1.0218	0.3044	0.1612
Khdc1b	chr1	+	0.05	0.05	0.05	0.0816
Klhdc8a	chr1	+	0.0692	1.6004	0.324	0.449
C1ql2	chr1	+	0.0637	0.2155	0.18	0.0855
Sccpdh	chr1	+	8.6291	6.4208	4.9182	4.6659
Gm20257	chr1	+	0.0793	0.4036	0.05	0.2017
Tmeff2	chr1	+	0.0992	0.3473	0.2835	0.1988
Pydc3	chr1	+	0.05	0.05	0.1805	0.0738
Kcnj10	chr1	+	0.2273	0.2642	0.2663	0.1288
Ormdl1	chr1	+	7.1573	5.3385	4.7666	5.5096
Tmem169	chr1	+	0.1084	0.1088	0.1423	0.0752
Gin1	chr1	+	2.3448	2.1579	2.7879	2.519
Eprs	chr1	+	107.471	59.2092	59.239	70.7754
Ano7	chr1	+	0.0841	0.1014	0.1308	0.0941
Gm19589	chr1	+	0.0709	0.1762	0.05	0.05
Rpl37a	chr1	+	519.489	406.967	430.797	588.726
Sh2d1b2	chr1	+	0.05	0.05	0.3757	0.05
Rpe	chr1	+	22.3268	11.6894	10.97	14.5417
Myoc	chr1	+	0.05	0.05	0.05	0.05
Esrrg	chr1	+	0.0745	0.1093	0.0966	0.0754
Ube2f	chr1	+	14.0165	14.011	13.3028	17.9628
Ptpn18	chr1	+	0.6594	1.1019	1.7849	0.7268
Mrps14	chr1	+	13.2725	10.2133	8.8235	13.0199
Kifap3	chr1	+	13.293	12.332	8.7646	9.5326
Kdm5b	chr1	+	46.7093	19.4597	22.8847	23.494
Gm5531	chr1	+	0.0608	0.05	0.1014	0.0781
Vil1	chr1	+	0.3048	0.1031	1.0923	0.3232
Gm4850	chr1	+	0.05	0.05	0.1922	0.1277
Apol7d	chr1	+	0.3714	0.3274	0.05	0.288
Arpc2	chr1	+	92.8548	85.5299	76.7851	93.7786
Abl2	chr1	+	9.8363	8.0346	6.7575	7.5224
Pard3b	chr1	+	0.1512	0.1486	0.1429	0.1007
2900092D14Rik	chr1	+	0.0596	0.05	0.05	0.1
4933424G06Rik	chr1	+	0.0743	0.05	0.2806	0.176
Paqr8	chr1	+	1.8843	0.649	0.5498	0.2106
Smarcal1	chr1	+	5.6015	3.9187	3.0497	4.0136
Cspp1	chr1	+	10.4991	7.1947	7.3326	9.798
Dcaf8	chr1	+	22.0618	16.6278	13.4515	15.0488
Serpinb2	chr1	+	0.05	0.2925	0.05	0.8821
Sgpp2	chr1	+	0.1254	0.2569	0.9276	0.05
3110035E14Rik	chr1	+	0.05	0.05	0.0908	0.1391
Ugt1a2	chr1	+	0.1269	0.9274	0.1716	0.3378
Mir181b-1	chr1	+	0.05	0.05	0.05	0.05
Aox1	chr1	+	0.4625	0.6919	0.1093	0.2282
Des	chr1	+	2.0001	6.9798	2.1665	1.7674
Hspe1	chr1	+	223.06	183.616	234.575	258.071
Lrrfip1	chr1	+	4.557	11.2867	7.6757	5.6731
Gm8883	chr1	+	0.05	0.05	0.05	0.05
2310035C23Rik	chr1	+	6.8596	5.1922	5.1943	6.1024
9130227L01Rik	chr1	+	0.0931	0.05	0.05	0.05
Khdc1c	chr1	+	0.05	0.05	0.204	0.05
Csrp1	chr1	+	9.1027	55.0191	32.6485	42.7548
Ctla4	chr1	+	0.05	0.05	0.05	0.05
Phlpp1	chr1	+	2.6392	1.5952	1.5616	1.6546
Ren2	chr1	+	0.517	0.05	0.05	0.2362
Lmx1a	chr1	+	0.2059	0.3474	0.0889	0.2201
Serpinb12	chr1	+	0.05	0.05	0.05	0.05
Cflar	chr1	+	1.2456	3.4178	1.8466	1.3855
Carf	chr1	+	2.3325	1.7021	1.0481	1.3855
Fam134a	chr1	+	5.3417	6.1329	4.3191	4.269
Agxt	chr1	+	0.05	0.05	0.05	0.05
Stx6	chr1	+	3.659	5.366	4.2778	3.4558
Serpinb5	chr1	+	0.0714	0.1145	0.1007	0.0777
Susd4	chr1	+	1.1672	3.1398	1.0079	1.2707
Tmem9	chr1	+	8.3923	10.1672	8.9611	6.0524
Ppp1r7	chr1	+	14.4388	14.3184	11.2559	16.3315
Fam132b	chr1	+	0.6143	1.4607	1.8966	1.1089
Slc35f5	chr1	+	7.243	6.3578	3.9031	4.0127
Ugt1a7c	chr1	+	0.1415	1.2054	0.1684	0.3301
Nsl1	chr1	+	6.3794	3.8347	3.0661	4.5381
Pigr	chr1	+	0.0713	0.093	0.1175	0.05
Chit1	chr1	+	0.1941	0.05	0.05	0.2989
B4galt3	chr1	+	7.9874	8.4973	6.8794	7.1545
Lin9	chr1	+	7.4471	5.3908	5.322	5.6405
Dusp28	chr1	+	0.9869	0.8268	0.7473	0.7164
Cdk5r2	chr1	+	0.6983	0.1112	0.1942	0.1812
Ren1	chr1	+	0.5508	0.05	0.05	0.2496
Olfr427	chr1	+	0.05	0.05	0.05	0.05
Yod1	chr1	+	1.4528	1.2174	0.6273	0.662
Ugt1a9	chr1	+	0.1267	0.9247	0.1712	0.359
Slc41a1	chr1	+	9.6366	3.7784	3.0618	3.1418
Slamf1	chr1	+	0.05	0.05	0.0983	0.05
Wnt6	chr1	+	1.1228	0.4501	0.3014	0.8394
Cdc42bpa	chr1	+	4.5212	5.1349	3.5931	3.8709
Vamp4	chr1	+	3.371	2.468	1.7437	1.3394
4930523C07Rik	chr1	+	0.1313	0.1421	0.2188	0.129
Agfg1	chr1	+	26.5672	22.0984	16.7861	25.7519
Rgs16	chr1	+	0.2846	2.5303	3.0553	1.357
Gm11602	chr1	+	0.962	0.3255	0.3385	0.759
Cxcr7	chr1	+	0.1987	1.5898	2.8214	1.6462
9530026F06Rik	chr1	+	0.1114	0.05	0.05	0.05
1700066M21Rik	chr1	+	2.6096	0.9304	1.6058	1.8674
Mir5117	chr1	+	35.2662	16.415	12.9025	16.4287
Slc30a10	chr1	+	0.2988	0.1918	0.2059	0.0743
Cyp27a1	chr1	+	1.3398	1.3632	0.1875	0.3504
1700065J18Rik	chr1	+	0.05	0.05	0.05	0.05
Gm10538	chr1	+	0.05	0.05	0.05	0.05
Cd84	chr1	+	0.0982	0.3146	0.1747	0.1181
Pyhin1	chr1	+	0.05	0.1446	0.0872	0.0906
A330023F24Rik	chr1	+	0.1765	0.1137	0.1	0.173
Cdh7	chr1	+	0.05	0.0993	0.05	0.0923
C730036E19Rik	chr1	+	0.1745	0.05	0.05	0.05
Il1rl2	chr1	+	0.0781	0.7288	0.2499	0.232
Prss39	chr1	+	0.05	0.05	0.05	0.107
Ehf	chr2	-	0.0625	0.2009	0.1685	0.0662
Olfr1180	chr2	-	0.05	0.05	0.05	0.05
5730494N06Rik	chr2	-	14.2696	9.9179	9.2683	9.9855
Ptprj	chr2	-	2.0413	1.6339	1.3884	0.9616
Gtf3c5	chr2	-	8.443	8.3026	5.4589	9.3961
Olfr1312	chr2	-	0.05	0.05	0.1862	0.05
Fastkd5	chr2	-	4.2399	5.1751	4.6501	5.3888
Olfr1249	chr2	-	0.05	0.2229	0.05	0.05
Fam110a	chr2	-	3.4366	3.9544	1.9512	1.5237
Ttc16	chr2	-	0.1729	0.1738	0.0986	0.05
Pramel7	chr2	-	2.3325	0.139	1.1679	3.5606
2310002J15Rik	chr2	-	0.05	0.05	0.2164	0.05
Snapc4	chr2	-	7.8567	6.1662	4.2168	5.4232
Rbm39	chr2	-	97.0072	65.0722	61.0523	85.9409
Nacc2	chr2	-	1.35	1.0405	0.476	0.576
Hnmt	chr2	-	0.05	0.151	0.2879	0.1366
Slc38a11	chr2	-	0.05	0.05	0.05	0.05
Meig1	chr2	-	0.1276	0.05	0.2341	0.05
Ddb2	chr2	-	5.2992	1.6053	3.0359	3.1632
Slc2a6	chr2	-	0.05	0.5148	0.2934	0.2161
Spata2	chr2	-	6.3492	3.7768	4.1476	3.922
Cdc123	chr2	-	31.0182	25.4361	24.9517	27.5126
Barhl1	chr2	-	0.05	0.05	0.05	0.1077
Fap	chr2	-	0.05	0.1728	0.0982	0.129
Ly75	chr2	-	21.3395	1.6497	1.0299	0.5166
Olfr1506	chr2	-	0.05	0.05	0.05	0.05
Duoxa1	chr2	-	0.05	0.05	0.1368	0.1448
Gfra4	chr2	-	0.1934	0.2233	0.1861	0.1986
6530402F18Rik	chr2	-	0.4265	0.1657	0.1408	0.0665
Mdk	chr2	-	100.188	63.7014	60.894	68.1961
2700094K13Rik	chr2	-	155.074	112.637	128.089	146.911
Fsip1	chr2	-	0.6066	0.2478	0.3607	0.6439
Olfr1215	chr2	-	0.05	0.05	0.05	0.05
Cd302	chr2	-	2.0111	3.2093	0.5669	0.784
Gm14207	chr2	-	0.05	0.05	0.05	0.05
3300002I08Rik	chr2	-	1.149	0.5607	0.8522	1.0358
4932418E24Rik	chr2	-	0.05	0.1026	0.1326	0.05
Mmadhc	chr2	-	18.4785	23.18	16.0197	23.5445
Olfr1002	chr2	-	0.05	0.05	0.05	0.05
Rassf2	chr2	-	1.3036	0.8108	0.5117	0.4356
Fermt1	chr2	-	0.4149	1.2465	1.4843	0.6037
Sall4	chr2	-	50.4843	35.2442	30.1752	36.1037
Chn1	chr2	-	3.3531	1.4585	1.92	1.9488
Tgm5	chr2	-	0.05	0.1154	0.1013	0.05
Fibcd1	chr2	-	0.0558	0.05	0.05	0.0649
Strbp	chr2	-	7.3382	4.6958	3.9531	3.8575
Olfr1048	chr2	-	0.05	0.05	0.05	0.05
Ttll11	chr2	-	0.0672	0.3625	0.05	0.117
Agpat2	chr2	-	11.6672	6.5738	13.0919	24.2168
Olfr1272	chr2	-	0.05	0.05	0.05	0.05
Olfr1254	chr2	-	0.05	0.05	0.05	0.05
Pla2g4d	chr2	-	0.0583	0.05	0.05	0.05
Olfr1221	chr2	-	0.05	0.05	0.05	0.05
Stom	chr2	-	2.861	5.7497	0.973	1.0834
Olfr1087	chr2	-	0.05	0.2257	0.05	0.05
Pcna	chr2	-	126.459	88.0371	104.425	116.312
Dnlz	chr2	-	3.2454	3.673	2.8509	2.9395
Wfdc15a	chr2	-	1.6958	1.1152	0.6077	0.8115
C1ql3	chr2	-	0.1193	0.2593	0.0911	0.1398
Olfr1045	chr2	-	0.05	0.05	0.05	0.05
Atg13	chr2	-	12.1852	9.8679	10.5976	15.6433
Defb23	chr2	-	0.0939	0.05	0.05	0.05
Spinlw1	chr2	-	0.05	0.05	0.05	0.05
Olfr361	chr2	-	0.05	0.05	0.1841	0.05
Mir670	chr2	-	0.05	0.05	0.05	0.05
Prkra	chr2	-	4.5622	3.9897	4.064	3.4754
Cep152	chr2	-	3.9867	2.7179	2.0777	3.0401
4921530D09Rik	chr2	-	0.05	0.05	0.05	0.05
Olfr142	chr2	-	0.05	0.05	0.05	0.05
Atp5e	chr2	-	158.239	121.953	103.95	138.055
Dhtkd1	chr2	-	7.225	1.9692	1.2999	1.8971
Psmb7	chr2	-	137.68	104.556	117.933	160.969
Mir5129	chr2	-	0.05	2.1714	3.3821	3.6897
Olfr1044	chr2	-	0.05	0.05	0.05	0.05
Strc	chr2	-	0.0548	0.165	0.05	0.05
Olfr1163	chr2	-	0.05	0.05	0.1746	0.05
Olfr1173	chr2	-	0.05	0.05	0.05	0.05
5330413P13Rik	chr2	-	0.0651	0.05	0.05	0.05
Olfr1128	chr2	-	0.05	0.05	0.3277	0.05
Pax8	chr2	-	0.2126	0.181	0.1529	0.3309
P2rx3	chr2	-	0.3507	0.1685	0.2051	0.0839
Slc23a2	chr2	-	7.7756	6.1602	3.4806	5.2805
Baz2b	chr2	-	10.7762	3.8653	3.2744	2.2024
Olfr48	chr2	-	0.05	0.05	0.05	0.05
Camsap1	chr2	-	6.9062	8.0351	5.9629	6.9713
Fam125b	chr2	-	1.3496	2.2695	1.5069	0.7462
Nespas	chr2	-	5.472	4.4664	4.5591	5.5436
Prpf18	chr2	-	9.9853	5.7708	4.8856	6.7045
Lrrc57	chr2	-	6.7195	3.4924	3.1222	4.7481
Fam82a2	chr2	-	13.0397	8.9406	10.2062	10.3873
Edem2	chr2	-	7.6319	4.9549	4.242	4.4124
Stau1	chr2	-	15.4651	15.4141	11.2484	12.2583
Gm14325	chr2	-	15.2349	8.52	6.91	8.419
6330409D20Rik	chr2	-	0.05	0.198	0.05	0.05
Fam78a	chr2	-	0.9036	0.4625	0.4712	0.8463
Gss	chr2	-	10.6994	10.3862	6.4882	7.9997
C8g	chr2	-	0.5778	0.05	0.5508	0.3919
Olfr1039	chr2	-	0.05	0.05	0.05	0.05
4930515L03Rik	chr2	-	0.05	0.05	0.05	0.05
Phf19	chr2	-	7.2434	4.1613	4.1816	7.009
Uckl1	chr2	-	4.9406	5.5382	2.8516	3.8557
Wfdc16	chr2	-	0.05	0.05	0.05	0.05
Ino80	chr2	-	11.4021	6.7528	8.2043	14.2223
Zfp106	chr2	-	69.2138	40.1486	36.5409	40.853
Olfr1106	chr2	-	0.05	0.05	0.05	0.05
Cpne1	chr2	-	13.1849	15.6097	10.1288	7.2281
Snord90	chr2	-	0.05	0.05	0.05	0.05
Cobll1	chr2	-	1.0598	3.953	3.579	1.696
Slc39a13	chr2	-	1.7973	4.7818	1.708	2.2357
Hspa14	chr2	-	48.3005	31.5546	28.2755	33.6548
Trmt6	chr2	-	14.26	13.487	14.9808	14.9496
Olfr1277	chr2	-	0.05	0.05	0.05	0.1278
Esf1	chr2	-	18.5821	18.3432	17.7883	19.3419
Lrp2	chr2	-	4.224	1.6654	2.0329	2.4637
Olfr1228	chr2	-	0.05	0.05	0.05	0.05
Qsox2	chr2	-	7.7895	3.2932	3.4991	4.0783
Olfr1084	chr2	-	0.05	0.05	0.05	0.05
Ubr1	chr2	-	9.3636	6.6167	5.224	6.4698
Olfr1273-ps	chr2	-	0.05	0.05	0.05	0.05
Pip4k2a	chr2	-	9.8193	3.4347	1.3604	1.5222
Gm13889	chr2	-	0.8774	0.3063	0.05	0.2699
Slc30a4	chr2	-	2.2558	4.0689	1.9485	1.8127
Ttc21b	chr2	-	2.073	2.4942	1.9115	0.9554
Oip5	chr2	-	13.6836	9.2958	10.1491	14.0443
Olfr1219	chr2	-	0.05	0.05	0.05	0.05
Scn7a	chr2	-	0.05	0.05	0.0677	0.05
Zhx3	chr2	-	0.2946	1.1211	0.5141	0.4777
Tmx2	chr2	-	19.2567	11.9893	11.6718	12.7446
Dusp15	chr2	-	0.0827	0.1489	0.0888	0.05
2900097C17Rik	chr2	-	14.266	11.0879	6.6573	6.661
Tcp11l1	chr2	-	2.2493	1.5106	1.1601	0.9392
Scn3a	chr2	-	0.3566	0.1365	0.1316	0.1317
8430427H17Rik	chr2	-	3.8501	1.4959	1.4645	1.7256
Mettl5	chr2	-	19.4515	6.7721	11.4209	15.5756
Cbln4	chr2	-	0.05	0.05	0.05	0.0754
Samd10	chr2	-	1.8125	2.6527	3.0232	2.7902
Accsl	chr2	-	1.5661	0.279	0.05	0.0827
A630075F10Rik	chr2	-	0.2061	0.05	0.1117	0.0837
Olfr1051	chr2	-	0.05	0.05	0.05	0.05
Dnm1	chr2	-	2.2939	2.2364	0.6338	0.5189
Tgm7	chr2	-	0.05	0.05	0.05	0.05
Olfr1313	chr2	-	0.05	0.05	0.05	0.1258
Nanp	chr2	-	4.6516	2.5772	2.9799	3.4051
Olfr1309	chr2	-	0.05	0.05	0.05	0.05
Tcfl5	chr2	-	16.2708	13.5454	14.7117	11.8522
Camk1d	chr2	-	3.7901	2.9587	1.2379	1.3076
Trub2	chr2	-	15.3614	9.6852	7.9703	11.9801
Itih2	chr2	-	0.05	0.262	0.05	0.0727
Enkur	chr2	-	0.1642	0.326	0.1584	0.4644
Psmf1	chr2	-	5.8652	5.5625	5.9203	6.1415
Kcnip3	chr2	-	0.6866	1.3319	0.493	0.204
Scai	chr2	-	2.6422	1.4104	1.2398	1.0446
Scg5	chr2	-	0.0946	0.1849	0.05	0.1078
Wfdc5	chr2	-	0.05	0.05	0.1618	0.05
Ndufaf1	chr2	-	13.5092	6.5501	8.2001	10.5176
Slpi	chr2	-	0.0813	1.9389	0.05	0.05
Med22	chr2	-	5.6055	7.7839	6.4239	6.3365
Fcnb	chr2	-	0.05	0.05	0.05	0.05
Ptgis	chr2	-	6.9797	6.287	5.0967	4.833
Gm14169	chr2	-	0.0717	0.05	0.1529	0.0781
Sdc4	chr2	-	37.194	21.0362	25.2483	42.2595
Wdr34	chr2	-	5.4368	8.1396	7.9194	14.3237
Arl5a	chr2	-	9.4411	6.4313	6.059	5.96
Ttc17	chr2	-	4.7811	3.6542	1.9465	2.0443
Olfr1019	chr2	-	0.05	0.05	0.05	0.05
4930528P14Rik	chr2	-	0.05	0.05	0.05	0.05
9430019J16Rik	chr2	-	0.05	0.05	0.05	0.05
Trim44	chr2	-	13.7208	11.6965	10.4009	7.3093
BC029214	chr2	-	0.6119	1.7471	1.2496	1.2875
Olfr1216	chr2	-	0.05	0.05	0.05	0.05
1500011K16Rik	chr2	-	8.1319	2.2971	3.2587	3.8178
Zscan29	chr2	-	0.9585	0.6492	0.5206	0.5434
Pde1a	chr2	-	0.0556	0.3195	0.2352	0.1511
AI847159	chr2	-	0.2406	0.05	0.1792	0.3322
Chd6	chr2	-	8.9066	7.2497	5.3841	6.6502
Pla2g4e	chr2	-	0.307	0.1978	0.3112	0.3195
Sycp2	chr2	-	0.8977	0.5155	0.3699	0.649
Tmx4	chr2	-	2.6756	2.9456	1.4903	1.6922
AI182371	chr2	-	0.1081	0.1202	0.1602	0.0801
Nsun6	chr2	-	1.7877	0.9161	0.8391	0.7782
Olfr1012	chr2	-	0.05	0.05	0.05	0.05
Olfr1240	chr2	-	0.05	0.05	0.05	0.05
Spef1	chr2	-	0.3888	0.7078	0.337	0.5202
Ano3	chr2	-	1.7046	1.9609	0.5503	0.6385
Olfr1241	chr2	-	0.05	0.05	0.05	0.05
Rasgrp1	chr2	-	0.109	0.2445	0.2027	0.1056
Rnf24	chr2	-	2.9933	2.1314	1.7547	2.8303
Ptpla	chr2	-	4.3977	6.452	4.6912	2.7256
Olfr1297	chr2	-	0.05	0.05	0.1884	0.05
Fshb	chr2	-	0.05	0.05	0.05	0.05
Olfr1282	chr2	-	0.05	0.05	0.05	0.1273
Neb	chr2	-	0.4458	0.3075	0.3274	0.2741
Ckap2l	chr2	-	22.577	12.4984	12.3121	14.9145
Qser1	chr2	-	8.254	11.3013	11.1028	9.3302
Kcnb1	chr2	-	0.7868	0.3171	0.2131	0.19
Gm14308	chr2	-	4.8871	2.4639	2.2452	3.1671
Olfr1049	chr2	-	0.05	0.05	0.05	0.05
Gm1337	chr2	-	0.0556	0.1521	0.1035	0.05
Zbtb26	chr2	-	2.0729	2.9089	2.3446	2.4351
Tbpl2	chr2	-	0.05	0.05	0.05	0.05
Mettl8	chr2	-	3.0111	2.9848	2.5744	2.7475
4930568D16Rik	chr2	-	0.05	0.05	0.1559	0.05
A830007P12Rik	chr2	-	0.9529	3.4771	1.6422	1.3751
Pak7	chr2	-	0.073	0.05	0.0772	0.0649
Glt6d1	chr2	-	0.05	0.05	0.05	0.05
Kcnq2	chr2	-	0.1642	0.0755	0.1503	0.0719
Pax6os1	chr2	-	0.05	0.05	0.1388	0.05
Zbtb46	chr2	-	0.9373	0.5463	0.8296	0.8802
Olfr1225	chr2	-	0.05	0.05	0.05	0.05
Olfr1054	chr2	-	0.05	0.05	0.1884	0.2012
Rpp38	chr2	-	6.4242	6.1725	7.7687	8.7576
Arhgap11a	chr2	-	15.5144	12.3216	9.5322	13.1808
1700025C18Rik	chr2	-	0.05	0.05	0.05	0.05
Tmem8c	chr2	-	0.05	0.05	0.137	0.05
Prom2	chr2	-	0.0628	0.4767	0.5679	0.6489
Napb	chr2	-	1.3479	1.1253	0.4723	0.6266
Olfr1308	chr2	-	0.05	0.05	0.05	0.05
Cdk5rap1	chr2	-	5.25	4.9217	3.6122	5.5622
Olfr1234	chr2	-	0.05	0.05	0.05	0.05
Olfr992	chr2	-	0.05	0.05	0.05	0.05
Rabepk	chr2	-	7.5536	3.7904	6.9743	6.7349
Jag1	chr2	-	0.5636	2.6105	1.9426	1.1354
Nmi	chr2	-	0.2903	1.1386	1.2849	2.5403
Olfr1162	chr2	-	0.05	0.05	0.05	0.05
Olfr1248	chr2	-	0.05	0.05	0.05	0.05
Catsper2	chr2	-	0.7326	0.5655	0.5705	0.6501
Zcchc3	chr2	-	8.6245	10.6563	8.9688	12.6641
Pbx3	chr2	-	3.026	6.2732	5.4263	2.9863
Olfr1155	chr2	-	0.05	0.05	0.05	0.05
Nebl	chr2	-	0.0776	0.1055	0.1372	0.0976
Nat10	chr2	-	16.757	14.1251	11.5085	18.8059
Pltp	chr2	-	41.2266	13.2435	7.7493	10.425
Mamdc4	chr2	-	0.2559	0.4232	0.3106	0.2635
Ehmt1	chr2	-	19.6215	15.936	13.0121	14.6693
Lrrc55	chr2	-	0.0594	0.1641	0.05	0.05
Atp9a	chr2	-	5.7702	5.3484	4.1007	6.0433
Olfr1250	chr2	-	0.05	0.2251	0.05	0.05
Olfr1182	chr2	-	0.05	0.05	0.05	0.05
Gm13582	chr2	-	0.05	0.05	0.05	0.0767
Olfr1253	chr2	-	0.05	0.05	0.1858	0.05
Adam33	chr2	-	0.0933	0.1546	0.1321	0.05
Olfr74	chr2	-	0.05	0.05	0.05	0.05
A730017L22Rik	chr2	-	0.2691	1.0254	0.2142	0.2592
Cdan1	chr2	-	2.8731	2.1495	1.5971	2.0845
Itpripl1	chr2	-	1.647	1.68	1.3648	1.4294
Idh3b	chr2	-	50.9384	41.5259	37.3261	43.8486
Acss1	chr2	-	8.7229	1.7995	1.9664	1.9853
Defb45	chr2	-	0.05	0.05	0.05	0.05
Gcg	chr2	-	0.05	0.05	0.05	0.05
Rgs19	chr2	-	9.412	16.4038	14.0532	10.8155
Smtnl1	chr2	-	2.7408	1.4594	4.9943	6.3776
Fer1l4	chr2	-	0.0679	0.05	0.05	0.0616
Gtf3c4	chr2	-	9.7054	8.5951	6.141	8.257
Abcb11	chr2	-	0.0556	0.05	0.0765	0.0645
Zfp345	chr2	-	2.8741	3.1074	2.3552	2.3843
Olfr1208	chr2	-	0.05	0.05	0.05	0.05
AA543186	chr2	-	0.0823	0.05	0.1266	0.1337
A430092G05Rik	chr2	-	0.05	0.05	0.05	0.05
Pdcl	chr2	-	12.3076	8.9661	9.5078	12.1688
2010106G01Rik	chr2	-	3.159	2.91	1.7636	1.4412
2500004C02Rik	chr2	-	0.9447	1.968	2.0356	1.6953
Gm16523	chr2	-	0.4248	0.2938	0.0774	0.3488
Gm10714	chr2	-	0.1754	0.05	0.05	0.1312
Mrpl41	chr2	-	4.4813	4.8986	6.3251	4.766
Pdhx	chr2	-	9.7912	8.307	6.9465	8.2015
Bcl2l1	chr2	-	13.5661	18.4043	10.5186	18.2201
Eif3m	chr2	-	86.6116	78.1392	86.4388	94.1818
Fam163b	chr2	-	0.2545	0.1062	0.1823	0.0741
Wfdc11	chr2	-	0.05	0.05	0.05	0.05
Trpm7	chr2	-	22.5373	13.0188	9.3259	10.8178
Mir296	chr2	-	0.05	0.05	0.05	0.05
Tubb4b	chr2	-	186.681	185.788	202.534	219.582
Sohlh1	chr2	-	0.0926	0.05	0.05	0.1051
Olfr1156	chr2	-	0.05	0.05	0.05	0.05
Nr6a1	chr2	-	11.4569	11.1459	10.6803	10.3001
Tor1a	chr2	-	10.1045	6.8875	8.9105	11.1947
Golga1	chr2	-	2.1108	2.9549	2.2129	3.4968
Vsx1	chr2	-	0.2727	0.05	0.05	0.0898
Sox18	chr2	-	0.0838	0.4588	0.2908	0.1377
Zdhhc5	chr2	-	14.063	15.3401	11.7293	11.7592
Olfr1085	chr2	-	0.05	0.05	0.05	0.05
Tlk1	chr2	-	20.2853	16.1822	15.4922	14.6287
Ell3	chr2	-	2.5207	2.1258	1.8355	1.8731
Olfr1110	chr2	-	0.05	0.05	0.05	0.05
Rbck1	chr2	-	13.9985	11.5761	9.8694	12.0885
Dgkz	chr2	-	14.763	7.088	4.2996	6.607
Ldlrad3	chr2	-	10.5281	5.1087	5.3133	5.3355
Atf2	chr2	-	17.7679	12.433	10.5958	13.7934
Olfr1082	chr2	-	0.05	0.2171	0.05	0.05
Neurod1	chr2	-	1.291	1.5096	0.6753	0.4484
2810030E01Rik	chr2	-	1.6509	0.8464	0.9138	1.1724
Fcna	chr2	-	0.05	0.1756	0.05	0.05
Lrp1b	chr2	-	0.0983	0.1173	0.0941	0.0789
Bcas1	chr2	-	0.3071	0.1571	0.5126	0.2797
Lcn4	chr2	-	0.05	0.05	0.05	0.05
Olfr994	chr2	-	0.05	0.05	0.1875	0.05
Sox12	chr2	-	6.3186	7.3254	6.7015	7.4755
Olfr1134	chr2	-	0.05	0.05	0.05	0.05
Znfx1	chr2	-	2.3775	2.8025	3.0403	2.6867
BC125332	chr2	-	0.0647	0.05	0.1197	0.069
Ptk6	chr2	-	0.2537	0.05	0.1068	0.081
Pfkfb3	chr2	-	0.8638	3.1815	2.5094	2.414
Olfr1217	chr2	-	0.05	0.05	0.05	0.1142
Zeb2	chr2	-	0.2724	2.4649	0.7915	0.5718
Olfr1053	chr2	-	0.05	0.05	0.05	0.05
Accs	chr2	-	1.0096	0.4641	0.6354	0.5118
Cpxm1	chr2	-	8.7728	6.8164	3.5927	4.506
Gtdc1	chr2	-	5.2836	3.7429	3.6118	3.2736
Cables2	chr2	-	2.1519	1.7918	1.5062	2.1226
Olfr1062	chr2	-	0.05	0.05	0.1859	0.05
Dpp7	chr2	-	18.1723	11.8477	12.1423	15.8316
Olfr1243	chr2	-	0.05	0.05	0.05	0.05
Cst11	chr2	-	0.05	0.05	0.05	0.05
Olfr1298	chr2	-	0.05	0.05	0.1884	0.05
Olfr1209	chr2	-	0.05	0.05	0.05	0.05
Ctnnd1	chr2	-	52.5194	43.8424	37.3389	45.3828
Cenpb	chr2	-	16.1283	20.278	10.4024	12.9734
Mir219-2	chr2	-	0.05	0.05	0.05	0.05
Ninl	chr2	-	4.1266	1.642	2.3464	3.7848
Gm14430	chr2	-	4.8062	2.6996	2.36	2.9903
4930402H24Rik	chr2	-	2.8051	5.0298	1.5986	1.8993
4930583P06Rik	chr2	-	0.05	0.05	0.05	0.05
Olfr1097	chr2	-	0.05	0.05	0.05	0.05
Shf	chr2	-	2.7574	4.2982	3.6366	2.1911
Rtn4rl2	chr2	-	0.1801	0.312	0.2558	0.1624
Olfr1259	chr2	-	0.05	0.05	0.05	0.05
1700026L06Rik	chr2	-	0.2949	0.2966	0.2437	0.4731
Itgb6	chr2	-	0.0607	0.1795	0.1517	0.1056
Hipk3	chr2	-	3.0317	5.1933	3.968	3.4965
Nkain4	chr2	-	1.4051	1.2692	1.1443	2.2166
Tmem87a	chr2	-	12.6762	9.0464	8.1992	10.8453
Slc25a12	chr2	-	7.8999	7.1803	9.7387	11.3127
Olfr1160	chr2	-	0.05	0.05	0.1854	0.05
Calcrl	chr2	-	0.1078	0.3294	0.2146	0.1099
Taf4a	chr2	-	10.4995	5.7752	5.1047	6.5183
Mageb3	chr2	-	0.0618	0.1925	0.2179	0.05
D630003M21Rik	chr2	-	0.0983	0.0824	0.2536	0.1751
Rbbp9	chr2	-	8.4193	6.6381	8.2322	6.5231
Caprin1	chr2	-	81.1425	77.4995	75.9716	91.0088
Gm5535	chr2	-	0.0657	0.05	0.05	0.05
4930471I20Rik	chr2	-	0.0935	0.05	0.05	0.05
4930545L23Rik	chr2	-	0.05	0.05	0.05	0.05
Hao1	chr2	-	0.05	0.05	0.05	0.05
Zfp408	chr2	-	2.5547	4.0319	1.7179	2.5739
Nkx2-2	chr2	-	0.1059	0.05	0.1031	0.079
Olfr140	chr2	-	0.05	0.05	0.05	0.05
Gm13710	chr2	-	0.347	0.05	0.5197	0.221
Olfr1195	chr2	-	0.05	0.05	0.05	0.05
Snora17	chr2	-	16.8577	26.3745	22.6934	28.5472
Srp14	chr2	-	77.8525	51.785	57.9533	61.5011
Zfp217	chr2	-	14.4226	6.2802	6.4109	7.1559
Olfr987	chr2	-	0.05	0.05	0.05	0.05
Matn4	chr2	-	0.082	0.1787	0.05	0.05
6330439K17Rik	chr2	-	0.2385	0.268	0.2402	0.237
Olfr1290	chr2	-	0.05	0.05	0.05	0.05
Olfr1252	chr2	-	0.05	0.05	0.05	0.05
Spopl	chr2	-	3.6152	2.4817	3.051	3.03
Olfr1043	chr2	-	0.05	0.05	0.05	0.05
Olfr1306	chr2	-	0.05	0.05	0.05	0.2012
1110008P14Rik	chr2	-	12.7238	10.8797	9.5443	13.7695
Evx2	chr2	-	0.05	0.05	0.05	0.05
Mir5128	chr2	-	0.05	0.05	0.05	0.05
Gyltl1b	chr2	-	2.841	3.1901	2.3017	5.2325
Olfr1077-ps1	chr2	-	0.05	0.05	0.05	0.173
Frmd5	chr2	-	1.3869	0.9955	0.5451	0.4894
Olfr1271	chr2	-	0.05	0.05	0.05	0.05
5430405H02Rik	chr2	-	0.5401	0.379	0.3084	0.3322
Sh3glb2	chr2	-	7.4176	7.7239	6.4535	10.4596
Arfrp1	chr2	-	5.2833	6.7427	5.2061	7.4044
Olfr1218	chr2	-	0.05	0.05	0.05	0.05
Epb4.2	chr2	-	0.0579	0.05	0.0874	0.05
Hrh3	chr2	-	0.1176	0.118	0.05	0.05
Prpf40a	chr2	-	49.514	43.7726	39.9655	47.5719
Pigu	chr2	-	12.706	10.1557	10.6323	13.8858
Slc13a3	chr2	-	0.05	0.8712	0.2112	0.116
Secisbp2l	chr2	-	5.0389	5.2597	3.4532	4.1537
Ralgps1	chr2	-	2.2008	1.6817	1.5688	1.372
Olfr52	chr2	-	0.05	0.05	0.1854	0.05
Olfr1305	chr2	-	0.05	0.05	0.1884	0.05
Olfr1056	chr2	-	0.05	0.05	0.05	0.05
Mal	chr2	-	0.1486	0.5861	0.7049	0.2799
Ncoa6	chr2	-	10.5884	8.0441	6.8767	6.7735
Cytip	chr2	-	0.0548	0.05	0.1406	0.0624
Defb25	chr2	-	0.237	1.1795	0.4935	0.2922
Crnkl1	chr2	-	11.7246	10.4749	9.6576	13.3505
Olfr1132	chr2	-	0.05	0.05	0.05	0.05
Snord17	chr2	-	5.7512	9.0347	6.5183	6.1519
Gm14431	chr2	-	2.7654	1.2959	1.3908	1.5146
Ptprt	chr2	-	0.2071	0.3066	0.1911	0.061
Dpm1	chr2	-	11.5293	8.9981	8.9478	10.6667
Orc4	chr2	-	7.8577	5.2022	6.3936	6.1808
Prr5l	chr2	-	2.5574	0.6827	0.6346	0.2895
4930473A02Rik	chr2	-	0.0694	0.1674	0.05	0.1004
1700101E01Rik	chr2	-	0.9383	1.0722	1.0535	1.8586
Rag1	chr2	-	0.05	0.05	0.0695	0.05
Zswim2	chr2	-	0.0766	0.1302	0.05	0.0844
Ankrd60	chr2	-	0.05	0.05	0.05	0.05
9430008C03Rik	chr2	-	7.4934	3.3364	3.8601	5.0844
4930525F21Rik	chr2	-	0.05	0.1535	0.05	0.05
Pdyn	chr2	-	0.5633	0.2715	0.224	0.05
Olfr1057	chr2	-	0.05	0.05	0.05	0.05
Tfpi	chr2	-	22.8753	13.4451	29.2723	33.3027
Nphp1	chr2	-	3.6132	2.6126	2.1776	2.3111
Olfr3	chr2	-	0.05	0.05	0.05	0.05
Exd1	chr2	-	0.3376	0.4185	0.2567	0.1629
0610010B08Rik	chr2	-	4.886	2.7722	2.4456	3.0368
Ndufa8	chr2	-	38.5596	32.5167	27.1309	47.4942
Gm14288	chr2	-	3.9242	1.5174	1.6826	1.8333
Il1a	chr2	-	0.05	0.05	0.05	0.1219
Wipf1	chr2	-	2.8657	2.0069	0.9662	1.2122
Thbd	chr2	-	0.1826	2.9428	1.0636	1.1954
Gata5	chr2	-	0.0749	0.05	0.0894	0.05
Olfr1181	chr2	-	0.05	0.05	0.05	0.05
Cst3	chr2	-	44.827	57.8078	51.3658	55.5285
6430550D23Rik	chr2	-	0.1612	0.134	0.05	0.086
4833422F24Rik	chr2	-	0.078	0.05	0.2493	0.2314
Mir129-2	chr2	-	0.05	0.05	0.05	0.05
1500002O10Rik	chr2	-	0.05	0.05	0.3424	0.05
Uck1	chr2	-	6.1009	6.7502	3.3804	5.1066
Rexo4	chr2	-	10.6051	12.2371	11.1026	10.4737
Ier5l	chr2	-	9.186	6.5244	4.9681	6.5146
Defb19	chr2	-	0.05	0.05	0.05	0.05
Olfr1065	chr2	-	0.05	0.05	0.05	0.1215
Gm14151	chr2	-	0.0808	0.05	0.05	0.05
4930470P17Rik	chr2	-	0.1678	0.05	0.05	0.05
Kcns1	chr2	-	0.3934	0.172	0.2417	0.2594
Ccdc148	chr2	-	0.1199	0.2188	0.0832	0.0681
Olfr993	chr2	-	0.05	0.05	0.1875	0.05
Trp53bp1	chr2	-	8.5631	9.5372	8.9338	12.0463
Olfr1251	chr2	-	0.05	0.05	0.05	0.1983
Fbn1	chr2	-	1.1899	13.8223	1.704	2.0143
Vav2	chr2	-	4.1405	3.6141	3.3343	2.4552
B230208H17Rik	chr2	-	17.882	15.6266	12.4481	13.8399
Olfr1222	chr2	-	0.05	0.05	0.05	0.05
Gmeb2	chr2	-	4.6489	3.0734	2.7132	3.8353
1700024P03Rik	chr2	-	0.05	0.05	0.05	0.05
Zdhhc12	chr2	-	15.5804	18.8973	23.7768	15.9211
Ryr3	chr2	-	0.098	0.1789	0.5392	0.3863
Traf2	chr2	-	2.1513	3.5823	2.304	3.1276
Plcb2	chr2	-	0.05	0.3073	0.1005	0.0776
Sardh	chr2	-	0.062	0.2678	0.107	0.0967
OTTMUSG00000016609	chr2	-	2.6434	1.6552	1.7646	1.6199
2700007P21Rik	chr2	-	15.3495	5.8602	4.5364	5.5579
Olfr1307	chr2	-	0.05	0.05	0.05	0.05
BC005624	chr2	-	19.6028	17.9923	21.187	27.7342
B230312C02Rik	chr2	-	0.05	0.1739	0.05	0.1031
AI646519	chr2	-	0.05	0.2757	0.05	0.05
BB557941	chr2	-	0.1248	0.05	0.05	0.05
Wfdc12	chr2	-	0.05	0.05	0.05	0.05
Celf2	chr2	-	0.5133	1.4234	0.8282	0.4825
Zfp385b	chr2	-	0.1623	0.2309	0.1566	0.1082
Olfr1232	chr2	-	0.05	0.05	0.05	0.05
4833423E24Rik	chr2	-	0.05	0.05	0.05	0.05
Zfp770	chr2	-	4.856	4.2032	3.5252	4.9115
Ntng2	chr2	-	0.5607	0.237	0.05	0.05
Mir1953	chr2	-	0.3578	0.05	0.05	0.05
Tasp1	chr2	-	2.2915	3.4188	2.1251	1.8916
Ppp6c	chr2	-	24.3462	19.8042	18.4003	26.4262
4930578N16Rik	chr2	-	0.8728	1.1971	0.7257	0.829
Eef1a2	chr2	-	0.1973	0.05	0.1135	0.2234
Eif2s2	chr2	-	175.368	68.3312	98.3553	163.491
Rbm18	chr2	-	10.7138	6.4791	6.8333	7.2644
Olfr1242	chr2	-	0.05	0.05	0.05	0.05
Fjx1	chr2	-	1.4833	3.118	1.817	2.0386
Olfr1316	chr2	-	0.05	0.05	0.05	0.05
Olfr1154	chr2	-	0.05	0.05	0.05	0.05
Zer1	chr2	-	4.0917	3.6419	2.5223	2.4562
Olfr32	chr2	-	0.05	0.05	0.1547	0.05
9430032N09Rik	chr2	-	0.05	0.05	0.0886	0.05
4930533B01Rik	chr2	-	0.05	0.05	0.1763	0.05
Sulf2	chr2	-	43.253	23.1107	18.9472	22.2713
Scn1a	chr2	-	0.0731	0.1099	0.0814	0.1014
Slc35c2	chr2	-	8.5957	9.6219	6.0886	7.0162
Ccdc32	chr2	-	2.6719	2.7046	2.5518	3.4659
Plagl2	chr2	-	2.9831	3.5387	2.4775	3.0691
Cd82	chr2	-	1.0103	1.478	2.5033	1.6195
Tmem189	chr2	-	9.685	14.9421	13.0453	9.0262
Olfr1095	chr2	-	0.05	0.05	0.05	0.05
Alkbh3	chr2	-	7.5707	7.0397	4.5894	6.6804
Bub1	chr2	-	26.8783	15.6926	16.7998	24.2863
Actc1	chr2	-	0.0894	3.9784	3.7897	2.552
Abhd12	chr2	-	11.928	7.2004	6.9209	8.7459
Znf512b	chr2	-	5.0977	7.0112	4.7188	6.1935
Zfp931	chr2	-	5.4696	4.5146	3.7755	3.2017
Cacna1b	chr2	-	0.4182	1.2303	0.567	0.3908
Sdccag3	chr2	-	19.0174	12.5638	12.8381	13.6952
Zfp661	chr2	-	2.0752	1.2679	1.05	1.4035
Olfr988	chr2	-	0.05	0.05	0.05	0.05
Ttc30b	chr2	-	0.4483	1.1899	0.5473	0.5389
Kif16b	chr2	-	5.181	3.2408	3.1049	4.2733
4922505G16Rik	chr2	-	0.0737	0.0978	0.0876	0.1115
Mettl15	chr2	-	3.6422	0.6625	0.8059	1.7765
Slc34a3	chr2	-	0.4767	0.4528	0.3031	0.2228
Suv39h2	chr2	-	6.9136	6.001	5.27	5.5695
Olfr1238	chr2	-	0.05	0.05	0.05	0.05
Prrg4	chr2	-	4.2654	8.306	5.8947	5.5115
Dlx2	chr2	-	0.05	0.1169	0.1551	0.1361
Olfr1231	chr2	-	0.05	0.05	0.05	0.05
9230104L09Rik	chr2	-	0.05	0.05	0.05	0.05
1700001O22Rik	chr2	-	0.1533	0.258	0.2134	0.0946
Ndufs3	chr2	-	28.9847	24.3422	21.6167	30.6293
Lhx3	chr2	-	0.0996	0.05	0.05	0.0821
Bhlhe23	chr2	-	0.0717	0.05	0.2047	0.05
Shc4	chr2	-	0.0727	0.6679	0.2657	0.1383
Noxa1	chr2	-	0.0992	0.05	0.2056	0.135
Olfr141	chr2	-	0.05	0.05	0.05	0.05
Duox2	chr2	-	0.05	0.05	0.05	0.05
Ola1	chr2	-	48.3873	36.9644	40.322	42.2525
Surf4	chr2	-	24.1015	36.2877	26.8305	25.8813
Lcmt2	chr2	-	2.1644	1.9441	1.5376	1.8207
Rbm43	chr2	-	1.2193	1.9696	1.6782	1.3015
Acot8	chr2	-	6.4276	4.2191	4.1146	5.7847
Nckap1	chr2	-	42.1343	32.7821	28.3274	30.4136
Gm14391	chr2	-	6.6398	3.8956	3.8784	4.0924
B230118H07Rik	chr2	-	4.5285	5.0089	3.6582	4.7733
Olfr1105	chr2	-	0.05	0.05	0.05	0.05
Zbp1	chr2	-	0.126	0.4329	0.8919	1.1667
Stam2	chr2	-	8.4252	8.7567	6.5414	8.569
Atp8b4	chr2	-	0.05	0.1996	0.0735	0.1142
Adra1d	chr2	-	0.05	0.4647	0.2128	0.2279
Serping1	chr2	-	3.7823	2.8684	1.8351	1.6099
Mir2861	chr2	-	0.7181	0.05	0.05	0.05
Olfr1157	chr2	-	0.05	0.05	0.05	0.05
Zbtb43	chr2	-	11.8856	4.472	3.6761	5.4752
Gm14204	chr2	-	0.0785	0.05	0.1079	0.0711
2810405F15Rik	chr2	-	0.05	0.05	0.1339	0.05
1110051M20Rik	chr2	-	5.2125	3.4781	3.0706	2.3094
Olfr1167	chr2	-	0.05	0.05	0.05	0.05
Fam113a	chr2	-	2.1789	4.2161	2.5751	2.9636
Rsu1	chr2	-	24.7828	34.8546	24.8994	28.4497
Wdsub1	chr2	-	3.5132	1.4194	2.201	2.4321
Cd44	chr2	-	0.4038	8.0424	1.8434	3.4279
4933433C11Rik	chr2	-	0.1075	0.2814	0.2318	0.05
Dnajc17	chr2	-	14.9408	8.0936	10.2348	12.8648
9830001H06Rik	chr2	-	1.735	5.1146	2.2107	1.6109
Tmem141	chr2	-	2.5943	3.1868	1.8977	1.3282
Ncoa5	chr2	-	8.2024	11.2918	7.3654	10.3597
Gm14015	chr2	-	0.05	0.05	0.05	0.0859
Fastkd1	chr2	-	7.1757	4.7429	4.4182	5.2935
Necab3	chr2	-	1.1698	1.0556	0.6244	0.6774
Dsn1	chr2	-	10.1279	8.6025	5.3438	8.0707
Tgm2	chr2	-	7.9762	7.6963	6.8974	5.0096
D330023K18Rik	chr2	-	0.692	0.6964	0.05	0.7431
Sla2	chr2	-	0.05	0.05	0.1018	0.05
Prosapip1	chr2	-	0.7471	0.9553	0.4209	0.4045
Olfr1200	chr2	-	0.05	0.05	0.05	0.05
5330411J11Rik	chr2	-	1.033	0.05	0.7614	0.9566
Gm14440	chr2	-	3.9253	1.5178	1.6831	1.8338
Trpc4ap	chr2	-	16.4003	17.435	14.3944	15.896
Olfr1170	chr2	-	0.05	0.05	0.05	0.05
Ctsz	chr2	-	28.9347	32.1221	28.0371	31.3846
Lrsam1	chr2	-	1.9691	2.2939	2.3997	2.2067
Gm16796	chr2	-	0.05	0.05	0.091	0.0724
6430548G04	chr2	-	0.05	0.05	0.0823	0.0677
Tomm34	chr2	-	15.4653	16.0143	14.1692	18.6803
4930441J16Rik	chr2	-	0.05	0.05	0.05	0.05
Gdf5	chr2	-	0.0737	0.05	0.1061	0.0807
Gpr176	chr2	-	0.057	1.0654	0.1165	0.3767
Cyct	chr2	-	3.4948	0.5576	2.2425	2.4448
Lnp	chr2	-	3.9518	2.1808	1.5161	2.8647
Gm14092	chr2	-	0.05	0.05	0.05	0.05
Olfr1066	chr2	-	0.05	0.05	0.188	0.1253
Mir3960	chr2	-	0.4252	0.05	0.05	0.05
Foxa2	chr2	-	0.8098	7.0515	5.06	0.4171
Cry2	chr2	-	5.7576	2.7023	2.1331	2.4391
Rhov	chr2	-	1.7857	0.8489	0.5206	0.564
Olfr1137	chr2	-	0.05	0.05	0.05	0.05
Nkx2-4	chr2	-	0.2043	0.2054	0.172	0.05
Brd3	chr2	-	17.8279	14.0546	15.4155	14.7295
Stmn3	chr2	-	6.0537	1.7979	0.05	0.6123
AI314831	chr2	-	0.05	0.05	0.05	0.0934
Dennd1a	chr2	-	4.4367	2.9016	2.1104	2.4473
Olfr1229	chr2	-	0.05	0.05	0.05	0.05
Olfr1245	chr2	-	0.05	0.05	0.1724	0.05
1700020C07Rik	chr2	-	0.085	0.05	0.05	0.05
9630028H03Rik	chr2	-	0.062	0.05	0.1068	0.05
Zfp64	chr2	-	16.7847	11.1694	9.066	12.6825
BC006779	chr2	-	0.4402	1.1303	0.6028	0.3238
Gm13939	chr2	-	0.72	0.05	0.2427	0.4183
Rab14	chr2	-	21.4396	19.4916	19.8741	17.9721
Mfap1b	chr2	-	17.57	19.7799	16.4405	19.4955
Gpr155	chr2	-	0.1794	0.1152	0.3059	0.2037
Olfr355	chr2	-	0.05	0.05	0.1893	0.05
Lmx1b	chr2	-	0.1848	0.8644	0.2632	0.2247
Lcn2	chr2	-	0.05	0.244	0.05	0.2164
Elp4	chr2	-	2.9561	2.552	1.915	2.2327
Olfr1024	chr2	-	0.05	0.05	0.05	0.05
Prex1	chr2	-	3.9677	1.4437	1.4829	0.8652
Chrna4	chr2	-	0.2352	0.2738	0.1086	0.066
Olfr1090	chr2	-	0.05	0.05	0.05	0.05
4921509C19Rik	chr2	-	0.0909	0.1734	0.0985	0.1294
2010009K17Rik	chr2	-	0.05	0.05	0.05	0.05
Hc	chr2	-	0.0651	0.05	0.1693	0.063
Pdrg1	chr2	-	8.2738	19.7069	6.5001	9.4632
Olfr1197	chr2	-	0.079	0.05	0.325	0.05
St8sia6	chr2	-	3.3209	0.05	0.297	0.3198
4930526D03Rik	chr2	-	0.0883	0.05	0.05	0.05
Creb3l1	chr2	-	2.1124	6.6804	2.7967	1.3939
Ciao1	chr2	-	6.3565	7.7988	6.516	8.867
Olfr1006	chr2	-	0.05	0.05	0.05	0.05
Frzb	chr2	-	0.0594	1.6367	1.6077	0.1958
Scn9a	chr2	-	0.064	0.168	0.0897	0.0862
Ehd4	chr2	-	7.7568	10.9444	7.7237	8.0548
BC066135	chr2	-	0.05	0.4068	0.4983	0.4785
Snx5	chr2	-	112.287	79.9117	95.5937	129.759
Tspyl3	chr2	-	0.683	1.5582	0.9384	0.3041
Ralgapa2	chr2	-	3.6042	2.7016	2.3759	2.0515
Atpbd4	chr2	-	10.6004	6.9752	6.1145	8.0675
Psma7	chr2	-	104.699	115.746	124.398	124.839
Ncaph	chr2	-	19.9472	13.6241	13.1708	17.9911
Snhg7	chr2	-	7.1006	9.8621	8.1064	11.4327
Prokr2	chr2	-	0.2554	0.1595	0.308	0.1283
Tti1	chr2	-	10.3831	6.2353	4.0464	5.3938
Olfr1080	chr2	-	0.05	0.05	0.05	0.05
Snta1	chr2	-	3.5596	2.0059	1.8933	3.2715
Uap1l1	chr2	-	8.6723	6.1204	5.5865	5.0896
Mcm10	chr2	-	33.9862	17.7145	19.1673	24.0195
Serinc3	chr2	-	31.5334	28.4941	21.0874	21.3384
Mafb	chr2	-	0.0904	0.4406	0.1267	0.406
Rpap1	chr2	-	21.5329	6.5356	6.1677	8.1895
Gm13446	chr2	-	0.05	0.05	0.05	0.05
Rad21l	chr2	-	0.0666	0.05	0.05	0.093
Acvr1	chr2	-	1.6944	2.7091	1.3109	1.1045
Cops2	chr2	-	34.5029	35.5875	34.1178	39.4243
Olfr1166	chr2	-	0.05	0.05	0.05	0.05
Garnl3	chr2	-	3.0017	2.5416	2.3521	1.5168
Zmynd8	chr2	-	12.9437	16.0158	9.2739	7.7715
3230401D17Rik	chr2	-	14.8324	15.1985	12.4463	16.0442
Fkbp7	chr2	-	1.8496	4.1038	0.6289	0.6823
Olfr1100	chr2	-	0.05	0.05	0.05	0.05
Spg11	chr2	-	9.6768	2.9859	2.3388	3.939
Slc35c1	chr2	-	5.1341	2.3891	1.2082	2.9509
Pin1-ps1	chr2	-	0.1006	0.05	0.29	0.05
Slc2a8	chr2	-	3.5872	1.7976	2.296	1.7196
Olfr1286	chr2	-	0.05	0.05	0.05	0.05
Bbox1	chr2	-	0.05	0.1516	0.05	0.05
Olfr73	chr2	-	0.05	0.05	0.05	0.05
Prdm11	chr2	-	0.299	0.5809	0.2585	0.2018
1700080N15Rik	chr2	-	0.05	0.05	0.3494	0.05
Cobra1	chr2	-	12.2547	10.1525	8.5263	9.2548
Sel1l2	chr2	-	0.05	0.05	0.1086	0.05
Olfr362	chr2	-	0.05	0.05	0.05	0.05
Ahcy	chr2	-	29.4346	32.219	30.8378	42.3105
Ppp4r1l-ps	chr2	-	0.694	0.3835	0.5156	0.495
Blcap	chr2	-	10.2029	8.0052	5.4231	6.0896
Elmo2	chr2	-	5.1166	4.5594	3.1267	2.77
Taf3	chr2	-	7.546	4.2168	4.6748	5.9288
Card9	chr2	-	0.4581	0.5636	0.2113	0.2703
1700007K13Rik	chr2	-	11.8374	11.9868	13.9505	20.4418
Olfr1079	chr2	-	0.05	0.05	0.1871	0.05
Fbxo18	chr2	-	12.0849	9.4206	6.3369	7.927
Ext2	chr2	-	12.6051	10.6547	4.7122	6.3539
Rims4	chr2	-	0.1817	0.4478	0.2062	0.2206
A930006I01Rik	chr2	-	0.05	0.05	0.05	0.05
Fnbp1	chr2	-	9.9991	8.5605	6.2713	7.9444
Gm3230	chr2	-	0.1024	0.1291	0.05	0.0839
Bmp7	chr2	-	2.1955	2.3225	0.8432	1.0247
Olfr1111	chr2	-	0.05	0.05	0.1882	0.05
100043387	chr2	-	2.8887	1.9895	1.7335	2.1079
Foxs1	chr2	-	0.05	0.3024	0.1491	0.6996
Cdk9	chr2	-	14.1857	11.2798	11.1702	14.3747
Olfr1061	chr2	-	0.05	0.05	0.3259	0.1253
H2afb1	chr2	-	0.1543	0.05	0.05	0.05
Ermn	chr2	-	0.05	0.144	0.3084	0.05
4921504E06Rik	chr2	-	0.0637	0.05	0.05	0.05
Ptges	chr2	-	3.8953	3.9973	1.511	2.288
1700109F18Rik	chr2	-	0.05	0.05	0.05	0.05
Mfap1a	chr2	-	15.2553	13.7947	12.8971	13.5224
Abo	chr2	-	0.2502	0.05	0.123	0.05
Rbl1	chr2	-	4.7238	1.6695	1.8259	2.0685
Ovol2	chr2	-	0.4431	0.8056	1.5759	0.976
Nrsn2	chr2	-	0.4271	0.4097	0.5208	0.6672
Ttbk2	chr2	-	2.4976	2.0616	1.1917	1.4293
Mkks	chr2	-	5.0667	5.2306	3.9966	5.3608
Olfr1269	chr2	-	0.0795	0.05	0.05	0.05
Sestd1	chr2	-	5.0437	4.5872	3.3516	3.0526
Zfp663	chr2	-	0.05	0.05	0.1677	0.05
Grin1	chr2	-	0.1277	0.1282	0.2651	0.1842
Slmo2	chr2	-	36.0972	31.2614	26.8078	38.0153
Olfr1133	chr2	-	0.05	0.05	0.05	0.05
Mir684-1	chr2	-	5.4644	0.05	1.5611	0.05
Cdh22	chr2	-	0.8902	0.1423	0.0862	0.0896
Olfr1211	chr2	-	0.05	0.05	0.05	0.05
F2	chr2	-	0.6011	0.2165	0.4422	0.3713
Ndor1	chr2	-	5.8415	4.9894	4.2794	5.891
Tnnc2	chr2	-	0.0896	0.5282	0.2378	0.5628
Cir1	chr2	-	6.0491	5.4947	6.1301	7.713
Nr1h3	chr2	-	0.1845	0.2938	0.1777	0.2243
Stk39	chr2	-	1.7709	2.598	2.6515	0.9025
Emilin3	chr2	-	0.4516	0.3766	0.1599	0.13
Flrt3	chr2	-	2.0543	3.4783	6.3228	1.1294
Vps39	chr2	-	6.5129	3.9543	2.2694	3.3515
Rbms1	chr2	-	8.2483	19.1029	14.1633	10.6369
Nfatc2	chr2	-	1.4871	1.0609	0.8284	0.8492
Chrna1	chr2	-	0.0628	0.4359	0.0803	0.05
Avp	chr2	-	0.05	0.05	0.05	0.05
4921530L18Rik	chr2	-	0.2554	0.2568	0.05	0.1387
Inpp5e	chr2	-	2.0571	1.7707	1.6842	1.6463
Ctcfl	chr2	-	0.2458	0.41	0.3732	0.5354
Hsd17b12	chr2	-	29.8085	25.0637	24.9948	24.4414
Dnajc1	chr2	-	1.6265	2.0743	1.2158	1.1994
Olfr1058	chr2	-	0.05	0.05	0.05	0.05
Fitm2	chr2	-	3.1841	3.5749	2.1065	3.549
4930402F06Rik	chr2	-	0.05	0.05	0.05	0.05
2810408M09Rik	chr2	-	3.877	3.859	5.0589	4.1914
Surf6	chr2	-	16.8277	13.6457	15.1303	16.9921
[truncated: 20,259 more rows]
