# Supplementary material for: CRISPR Reveals a Distal Super-Enhancer Required for Sox2 Expression in Mouse Embryonic Stem Cells
Source: PLoS One. 2014 Dec 8;9(12):e114485. doi: 10.1371/journal.pone.0114485 (PMC4259346; doi:10.1371/journal.pone.0114485)
Supplement: S3 Table — A list of 142 genes downregulated after deleting Sox2 enhancer. (XLSX) [file pone.0114485.s005.xlsx]

## Sheet: Downgene
Table S3. A list of 142 genes downregulated after deleting Sox2 enhancer.
2210409E12Rik
2410004A20Rik
2410076I21Rik
6430527G18Rik
6820431F20Rik
8430410A17Rik
Aard
Aars
Acp6
Acsf2
Adprh
Ak4
Aldh18a1
Aldh2
Apoe
Aqp3
Aqp8
Arid5b
Asns
Atp1b1
Atp1b2
Bmp4
Cd97
Cdc5l
Chac1
Chchd10
Ckmt1
Cobl
Coro2b
Cotl1
Cox6b2
Cth
D14Ertd668e
Dazl
Dpp4
Echdc2
Esrrb
Etv4
Fabp3
Fam25c
Fam81a
Fbp2
Fbxo15
Fig4
Gata6
Gm15698
Gm7325
Gm949
Gpt2
Gsta4
H2-Eb1
Hap1
Hormad1
Hsf2bp
Idh2
Igf2bp2
Igsf21
Impa2
Itpk1
Jam2
Jdp2
Kit
Klf4
Klf5
Lama1
Lap3
Laptm5
LOC100861572
Lrrc34
Ly75
Marcks
Mir294
Mir3066
Mir3076
Mir3096
Mme
Morc1
Mreg
Mthfd2
Mybl2
Myst4
Nanog
Nanogpd
Nfatc2ip
Nlrp4f
Npl
Oas1a
Ooep
Parvb
Pck2
Pcsk6
Pecam1
Pipox
Ppp2r5a
Pros1
Rapgef3
Rcn1
Rpl10l
Rpl39l
Rpp25
Sall1
Sap30
Sept1
Serpinb6c
Sfrp1
Sik1
Sirt1
Slc15a1
Slc1a5
Slc25a20
Slc29a1
Slc3a2
Slc7a1
Slc7a5
Snora28
Socs3
Sohlh2
Sorl1
Sox2
Srgn
Stra8
Tbx3
Tcf15
Tcl1
Tdh
Tet1
Tet2
Tfcp2l1
Tmem39a
Trib3
Triml1
Triml2
Tuba3a
Tuba3b
Txnip
Vat1l
Vegfa
Zfp36l1
Zfp42
Zfp57
Zfp600
Zyg11a
