# Supplementary material for: CRISPR Reveals a Distal Super-Enhancer Required for Sox2 Expression in Mouse Embryonic Stem Cells
Source: PLoS One. 2014 Dec 8;9(12):e114485. doi: 10.1371/journal.pone.0114485 (PMC4259346; doi:10.1371/journal.pone.0114485)
Supplement: S4 Table — A list of genes bound by Sox2 at promoters. (XLSX) [file pone.0114485.s006.xlsx]

## Sheet: Sox2_bound_genes
Table S4. A list of genes bound by Sox2 at promoters.
0610038P03Rik
1110001J03Rik
1110054O05Rik
1200003C05Rik
1200014J11Rik
1500001A10Rik
1500005I02Rik
1500035H01Rik
1700007K13Rik
1700019D03Rik
1700052N19Rik
1700102P08Rik
1700125D06Rik
1810011O10Rik
1810011O16Rik
1810013C15Rik
1810020G14Rik
1810021J13Rik
1810029B16Rik
2010005J08Rik
2010011I20Rik
2010317E24Rik
2210018M11Rik
2300008B03Rik
2310016C08Rik
2310016E02Rik
2310026E23Rik
2310030N02Rik
2310047M10Rik
2310073E15Rik
2400003C14Rik
2410003J06Rik
2410005H09Rik
2410016F19Rik
2410137M14Rik
2610110G12Rik
2610203E10Rik
2610510H03Rik
2610529C04Rik
2700059D21Rik
2700094K13Rik
2810055F11Rik
2810402A17Rik
2810406C15Rik
2810417J12Rik
2810439F02Rik
2810458H16Rik
2900011O08Rik
3110001I22Rik
3222401M22Rik
4733401H18Rik
4921524J17Rik
4930404N11Rik
4930427A07Rik
4930453N24Rik
4930458L03Rik
4930469P12Rik
4930511H11Rik
4931440B09Rik
4932413O14Rik
4933405K07Rik
4933406M09Rik
4933439F18Rik
5330437I02Rik
5730419I09Rik
5730528L13Rik
5730577I03Rik
6030408C04Rik
6030443O07Rik
6430517E21Rik
6430527G18Rik
6820429M01
8430410A17Rik
9030025P20Rik
9430057O19Rik
9930117H01Rik
A230079K17Rik
A330102K23Rik
A630054L15Rik
A730055C05Rik
A830018L16Rik
AA536743
Abca8b
Abcg1
Abcg2
Abhd9
Abl1
Acad11
Acad8
Accn5
Acot1
Acot9
Acp2
Acp5
Acp6
Actb
Actl6b
Adam5
Adamtsl1
Adipor1
Adipor2
Adnp
Adnp2
Adrm1
Agpat4
Agpat6
Ahsa1
AI449175
AI836003
AI846148
Akap9
Alg11
Alg8
Alkbh3
Als2cr2
Amotl2
Ank2
Ank3
Ankrd6
Anxa11
Ap1g1
Ap2m1
Apbb2
Apex2
Aplp1
Apobec2
Apoe
Araf
Arhgap11a
Arhgap12
Arhgap28
Arhgef19
Arih1
Armcx1
Arnt
Arpp19
Arrb2
Arrdc3
Arv1
Asf1a
Ash2l
Astn1
Asxl1
Atbf1
Atg10
Atg16l2
Atoh1
Atp5g3
Atpaf2
Atpif1
Atxn7l2
AU016693
AV340375
Axin2
B130052G07Rik
B230118H07Rik
B3bp
B3gnt7
B430119L13Rik
Bach1
Banp
Basp1
Baz1b
BC005471
BC011248
BC013672
BC019943
BC026585
BC029103
BC035295
BC037393
BC060267
BC062115
Bcas2
Bcat1
Bcl11b
Bcor
Bet1
Bfar
Bloc1s3
Bmf
Bms1l
Brca1
Bsdc1
Btf3l4
Btg1
C130023O10Rik
C130032J12Rik
C130038G02Rik
C230081A13Rik
C330021F23Rik
C80913
Cabyr
Cacna1a
Cacnb4
Camkv
Caprin1
Car3
Card10
Casc1
Casc5
Cbx1
Ccar1
Ccdc126
Ccdc132
Ccdc15
Ccdc28a
Ccdc46
Ccng2
Ccnt2
Ccrn4l
Cct2
Cd109
Cd38
Cdc2l1
Cdca5
Cdh6
Cdk5r1
Cdr2
Cdx1
Cdx4
Cenph
Cenpl
Cept1
Cerkl
Cfh
Cfl1
Chchd2
Chd2
Chd6
Chd9
Chka
Chmp1b
Chmp4b
Chordc1
Cirbp
Cited2
Ckb
Clec12a
Clk1
Cln3
Cltc
Cnot10
Cntnap2
Commd2
Coq10a
Cox5a
Cox6b1
Cox6b2
Creb3l4
Crebl2
Crip2
Crlz1
Crmp1
Cspg2
Cst3
Ctnnb1
Cttnbp2nl
Ctxn1
Cul4b
Cxxc4
Cyp11a1
Cyp39a1
D11Ertd636e
D15Bwg0759e
D19Wsu162e
D6Wsu163e
D730040F13Rik
D8Ertd457e
Dars2
Ddah2
Ddhd1
Ddit4
Ddx59
Decr1
Dedd
Defb1
Dennd2c
Dgka
Dido1
Dirc2
Dmrta2
Dmxl1
Dnajb4
Dnajc7
Dppa2
Dppa4
Dppa5a
Dpys
Dscr1
Dusp1
Dusp10
Dusp11
Dusp4
Dusp6
Dynll1
Dyrk3
E430028B21Rik
Ebi3
Eef1a1
Efcab2
EG436240
Egr3
Eif1
Eif2c1
Eif3s6
Eif4ebp2
Elavl2
Elmo2
Enc1
Epb4.1l4a
Epc1
Epha2
Ercc2
Ergic2
Es2el
Etaa1
Etv1
Etv5
Etv6
Exoc4
Eya3
F2rl2
Fabp3
Fah
Fasn
Fbp1
Fbxl12
Fbxl19
Fbxo15
Fbxo27
Fbxo36
Fbxw10
Fdft1
Fem1a
Fgd4
Fgd6
Fkbp7
Foxh1
Fpgt
Freq
Frrs1
Fsip1
Ftsj1
Fubp1
Fubp3
Fundc1
Fut10
Fut9
Fvt1
Fzd10
Fzd2
Fzd7
G3bp2
G630016D24Rik
Gabrp
Gadd45a
Gadd45b
Gadd45g
Gas1
Gatad2a
Gcnt2
Gdpd1
Gemin7
Gfm1
Gimap9
Gipc1
Giyd2
Gjb3
Glo1
Glra2
Gls
Glt25d1
Gm1631
Gm1661
Gm273
Gmpr2
Gng8
Golph3
Golph3l
Gpbp1l1
Gpc2
Gpr114
Gpr124
Gpr180
Gpr19
Gpsm2
Gpt2
Grcc10
Grit
Grk5
Grlf1
Gsta4
Gstm7
Gtpbp6
H2afx
H2afy2
H3f3b
Hbp1
Hdac5
Hdac9
Hdgf
Hel308
Hes3
Hes5
Hes6
Hesx1
Hexim1
Hexim2
Hip1
Hist1h1a
Hist1h2ae
Hist1h2ai
Hist1h2an
Hist1h2bb
Hist1h2bg
Hist1h2bh
Hist1h2bj
Hist1h2bl
Hist1h2bm
Hist1h2bp
Hist1h3a
Hist1h3c
Hist1h3f
Hist1h3i
Hist1h4a
Hist1h4c
Hist1h4f
Hist1h4h
Hist1h4i
Hist1h4j
Hlf
Hlrc1
Hmg20a
Hmgb1
Hnrnpu
Hnrpc
Homer3
Hoxb1
Hsd17b12
Hsd17b7
Hsp110
Hspbap1
Hspd1
Hspe1
Htf9c
Idh1
Idua
Ifitm1
Igbp1
Igf1
Igsf9
Ihpk1
Il17rd
Impa2
Ing1
Ing4
Insm1
Isl2
Itga1
Itga9
Itgb1
Itgb8
Itpr3
Jag1
Josd1
Jup
Kbtbd4
Kcnj8
Kcnn2
Kcnt2
Khdrbs1
Kif18a
Klc4
Klf7
Klhl24
Klhl34
Klhl5
Klhl9
Kpna6
L3mbtl2
Lactb2
Lancl2
Laptm4a
Lbxcor1
Ldb1
Lefty1
Lima1
Lin28
Lin28b
Liph
Lmbr1l
Lnpep
LOC622404
LOC634428
Lonrf1
Lphn1
Lpp
Lrrc34
Lrrc44
Lrrtm3
Ly6e
Lyrm1
M6prbp1
Magi1
Magi2
Manea
Map4k4
Mapk14
Mapk4
Mapk6
Mapk8
Marcks
Mbd3
Mboat2
Mbtps2
Mcf2
Mcm3
Mcts1
Mdc1
Mdk
Mdk
Mdm1
Mesdc1
Mfsd1
MGC99845
Mgea5
Mia1
Mib2
Midn
Mir16
Mitd1
Mkrn1
Mlf1ip
Mllt10
Mllt6
Mmp11
Moap1
Mobp
Morc2b
Mpnd
Mpp2
Mpp6
Mrpl12
Mrpl2
Mrpl30
Mrpl51
Mrps10
Mrps18c
Msh6
Msln
Mtac2d1
Mtap1b
Mtf2
Mtfr1
Mtmr9
Mycn
Mylpf
Myst4
Nanog
Nbr1
Ncam1
Ncl
Ncoa7
Ndufs3
Ndufs6
Nedd8
Nek1
Neurod1
Neurog1
Nf2
Nfu1
Nid2
Nlrc4
Nnt
Notch1
Notch4
Npas3
Nr0b1
Nrarp
Nrip1
Nufip2
Nup35
Oaz2
Ogt
Olig3
Otx2
P2ry5
Parp16
Pccb
Pcdhb14
Pcdhb16
Pcdhga1
Pcdhga4
Pcdhgb1
Pctk1
Pcyt1a
Pdia4
Pdik1l
Pdlim3
Pdlim5
Pdss1
Per2
Pet112l
Pga5
Pgea1
Pgls
Phactr1
Phb
Phf14
Phf21a
Phip
Pik3r3
Pim1
Pin4
Pipox
Pkia
Pkm2
Plcxd1
Plk1
Pnrc1
Pola1
Polb
Poldip3
Popdc3
Porcn
Pou2f1
Pou5f1
Ppfibp2
Pphln1
Ppia
Ppm1b
Ppp1cc
Ppp1r16b
Pqlc1
Prcc
Prdm1
Prdm14
Prei3
Prkcq
Prodh2
Prox1
Prps1
Prtg
Pscd2
Psmd8
Ptma
Ptprk
Ptprz1
Qtrtd1
Rab11a
Rab30
Rab4a
Rabgef1
Rad51ap1
Rad9b
Raf1
Ranbp1
Ranbp10
Rangap1
Rassf7
Rax
Rbbp6
Rbm14
Rbm25
Rbm35a
Rbpsuh
Rcor1
Rdm1
Rdx
Reck
Reep3
Refbp2
Rerg
Rfc3
Rfx4
Rfx4
Rgs16
Rhpn2
Rif1
Ripply1
Rmnd1
Rnase1
Rnaseh2a
Rnaseh2b
Rnf10
Rnf12
Rnf122
Rnf125
Rnf182
Rock1
Rpe
Rph3a
Rpl30
Rpl4
Rpl5
Rps19
Rps26
Rps29
Rps7
Rqcd1
Rsbn1
Ruvbl1
Rxrg
S100a10
Saa3
Sac3d1
Sacm1l
Sacs
Sall2
Sall4
Sash1
Scap2
Scg2
Scn1a
Scn3a
Scnn1a
Scoc
Sdccag8
Serinc5
Serpinb6c
Serping1
Set
Setx
Sfrp1
Sfrp2
Sfrs11
Sfrs7
Sgol2
Shoc2
Shroom3
Shroom3
Six6os1
Slc12a2
Slc1a5
Slc20a1
Slc25a1
Slc25a27
Slc25a36
Slc27a2
Slc2a8
Slc39a10
Slc39a14
Slc39a2
Slc43a1
Slc4a11
Slc5a11
Slc6a7
Slc7a3
Slc9a9
Slco5a1
Sltm
Smad6
Smad7
Smarca2
Smarca4
Smarcal1
Smarcb1
Smarcd1
Sms
Smug1
Snapc3
Sntb2
Snx10
Snx12
Snx13
Sod2
Sox2
Spag9
Spast
Specc1
Sphk2
Spp1
Spry4
Srms
Ssb
Ssbp3
Ssrp1
St18
St3gal2
Stag3
Stard5
Stat1
Stat3
Stat4
Stau1
Stk38
Stk39
Stmn1
Stmn2
Stx16
Sulf2
Sumo2
Surf6
Sypl2
Taf15
Taf4a
Tagln3
Tax1bp3
Tbc1d9
Tceal8
Tcf4
Tcf7l2
Tcfap2a
Tctn2
Tecta
Tera
Tesk2
Tfpi
Tgif
Thbs2
Thg1l
Thra
Thrap5
Thyn1
Timm13
Timm9
Timp4
Tjp2
Tle4
Tm7sf3
Tm9sf4
Tmed4
Tmem100
Tmem106a
Tmem132a
Tmem39a
Tmem46
Tmem53
Tmem77
Tmem87b
Tmem93
Tnfrsf19
Tnfrsf21
Tnrc4
Tomm40
Tomm40l
Top3b
Tpd52
Tpd52
Tpt1
Tpx2
Tra2a
Traf6
Trappc6a
Trim28
Trim36
Trim72
Trip12
Trp53bp1
Tsnaxip1
Tspan14
Tspan15
Tssk3
Ttc13
Ttll12
Tuba1a
Tubb5
Twistnb
Txndc12
Uap1
Ube1dc1
Ube2d2
Ube2d3
Ube2n
Ube3c
Ubl5
Ubr5
Uchl3
Upp1
Uqcrb
Usp2
Usp2
Usp48
Usp5
Uspl1
Vangl2
Vegfc
Vezt
Vgf
Vps29
Wbp7
Wbscr1
Wdfy2
Wdr44
Wdr67
Wdr82
Wipi2
Wisp1
Wnk1
Wnt8a
X99384
Xrcc5
Yars2
Yif1a
Ylpm1
Ywhag
Za20d1
Zbtb40
Zbtb6
Zc3h6
Zc3hc1
Zcchc8
Zcrb1
Zfand3
Zfhx2
Zfp101
Zfp110
Zfp13
Zfp143
Zfp157
Zfp160
Zfp182
Zfp184
Zfp28
Zfp36l1
Zfp397
Zfp469
Zfp512
Zfp513
Zfp553
Zfp568
Zfp606
Zfp668
Zfp704
Zfp75
Zfp90
Zfpl1
Zic2
Zmat2
Zmat5
Zmpste24
Zscan10
Zswim1
Zswim4
Zwilch
